# Supplementary material for: Association of marital and parental status with stress, support, adherence, and quality of life among breast cancer women
Source: PLoS One. 2026 Apr 8;21(4):e0346016. doi: 10.1371/journal.pone.0346016 (PMC13061219; doi:10.1371/journal.pone.0346016)
Supplement: S1 Dataset — (XLSX) [file pone.0346016.s001.xlsx]

## Sheet: Sheet1
Age	What is the highest education you received	Marital Status	Number of Child	Family history of cancer?	I forget to take my medicine.	I take my medication as prescribed, even if I feel worse.	I am careful to take my medicine on time.	I stop taking my medicine when I feel better.	I skip doses of my medicine.	There is a special person who is around when I am in need.	There is a special person with whom I can share joys and sorrows.	My family really tries to help me.	I get the emotional help & support I need from my family.	I have a special person who is a real source of comfort to me.	My friends really try to help me.	I can count on my friends when things go wrong.	I can talk about my problems with my family.	I have friends with whom I can share my joys and sorrows.	There is a special person in my life who cares about my feelings.	My family is willing to help me make decisions.	I can talk about my problems with my friends.	I found it hard to wind down	I was aware of dryness of my mouth	I couldn’t seem to experience any positive feeling at all	I experienced breathing difficulty (e.g. excessively rapid breathing, breathlessness in the absence of physical exertion)	I found it difficult to work up the initiative to do things	I tended to over-react to situations	I experienced trembling (e.g. in the hands)	I felt that I was using a lot of nervous energy	I was worried about situations in which I might panic and make a fool of myself	I felt that I had nothing to look forward to	I found myself getting agitated	I found it difficult to relax	I felt down-hearted and blue	I was intolerant of anything that kept me from getting on with what I was doing	I felt I was close to panic	I was unable to become enthusiastic about anything	I felt I wasn’t worth much as a person	I felt that I was rather touchy	I was aware of the action of my heart in the absence of physical exertion (e.g. sense of heart rate increase, heart missing a beat)	I felt scared without any good reason	I felt that life was meaningless	How would you rate your quality of life?	How satisfied are you with your health?	To what extent do you feel that (physical) pain prevents you from doing what you need to do?	How much do you need any medical treatment to function in your daily life?	How much do you enjoy life?	To what extent do you feel your life to be meaningful?	How well are you able to concentrate?
35-44	Primary School	Married	2	No	Never	Never	Rarely	Never	Never	Strongly agree	Strongly agree	Strongly agree	Strongly agree	Strongly agree	Strongly agree	Strongly agree	Strongly agree	Strongly agree	Strongly agree	Strongly agree	Strongly agree	Applied to me to some degree, or some of the time	Applied to me to a considerable degree or a good part of time	Did not apply to me at all	Did not apply to me at all	Applied to me to some degree, or some of the time	Did not apply to me at all	Did not apply to me at all	Applied to me to some degree, or some of the time	Applied to me to some degree, or some of the time	Applied to me to some degree, or some of the time	Applied to me to some degree, or some of the time	Applied to me to some degree, or some of the time	Applied to me to some degree, or some of the time	Applied to me to some degree, or some of the time	Applied to me to some degree, or some of the time	Did not apply to me at all	Did not apply to me at all	Applied to me to some degree, or some of the time	Did not apply to me at all	Applied to me to some degree, or some of the time	Did not apply to me at all	Good	Satisfied	A Little	A Moderate Amount	Very Much	Very Much	Very Much
18-24	Secondary School	Single	None	No	Never	Never	Rarely	Never	Never	Very strongly agree	Very strongly agree	Very strongly agree	Very strongly agree	Very strongly agree	Very strongly agree	Very strongly agree	Very strongly agree	Very strongly agree	Very strongly agree	Very strongly agree	Very strongly agree	Did not apply to me at all	Applied to me to some degree, or some of the time	Applied to me to some degree, or some of the time	Did not apply to me at all	Did not apply to me at all	Applied to me to some degree, or some of the time	Did not apply to me at all	Did not apply to me at all	Applied to me to some degree, or some of the time	Applied to me to a considerable degree or a good part of time	Applied to me to some degree, or some of the time	Applied to me to some degree, or some of the time	Did not apply to me at all	Did not apply to me at all	Applied to me to some degree, or some of the time	Applied to me to some degree, or some of the time	Applied to me to some degree, or some of the time	Applied to me to some degree, or some of the time	Did not apply to me at all	Applied to me to some degree, or some of the time	Applied to me to some degree, or some of the time	Good	Satisfied	A Little	Very Much	Very Much	A Moderate Amount	Very Much
More than 45	Not at all	Widow	3 or more	Yes	Never	Often	Often	Never	Never	Strongly agree	Strongly agree	Strongly agree	Strongly agree	Strongly agree	Mildly agree	Mildly agree	Strongly agree	Neutral	Strongly agree	Strongly agree	Mildly agree	Applied to me to a considerable degree or a good part of time	Did not apply to me at all	Applied to me to a considerable degree or a good part of time	Applied to me to some degree, or some of the time	Applied to me to a considerable degree or a good part of time	Applied to me to a considerable degree or a good part of time	Applied to me to some degree, or some of the time	Applied to me to a considerable degree or a good part of time	Did not apply to me at all	Applied to me to a considerable degree or a good part of time	Applied to me to a considerable degree or a good part of time	Applied to me to a considerable degree or a good part of time	Applied to me to a considerable degree or a good part of time	Applied to me to a considerable degree or a good part of time	Applied to me to a considerable degree or a good part of time	Applied to me to a considerable degree or a good part of time	Applied to me to a considerable degree or a good part of time	Applied to me to a considerable degree or a good part of time	Applied to me to some degree, or some of the time	Applied to me to a considerable degree or a good part of time	Applied to me to a considerable degree or a good part of time	Neither poor nor good	Dissatisfied	Very Much	Very Much	A Little	A Little	Not at all
35-44	Primary School	Married	1	No	Never	Never	Rarely	Never	Never	Strongly agree	Strongly agree	Strongly agree	Strongly agree	Strongly agree	Strongly agree	Strongly agree	Strongly agree	Strongly agree	Strongly agree	Strongly agree	Strongly agree	Applied to me to some degree, or some of the time	Applied to me to a considerable degree or a good part of time	Applied to me to some degree, or some of the time	Did not apply to me at all	Applied to me to some degree, or some of the time	Applied to me to some degree, or some of the time	Did not apply to me at all	Applied to me to some degree, or some of the time	Applied to me to some degree, or some of the time	Applied to me to some degree, or some of the time	Applied to me to a considerable degree or a good part of time	Applied to me to a considerable degree or a good part of time	Applied to me to some degree, or some of the time	Applied to me to some degree, or some of the time	Applied to me to a considerable degree or a good part of time	Applied to me to some degree, or some of the time	Applied to me to some degree, or some of the time	Applied to me to some degree, or some of the time	Applied to me to some degree, or some of the time	Applied to me to a considerable degree or a good part of time	Applied to me to some degree, or some of the time	Good	Satisfied	A Little	An Extreme Amount	A Moderate Amount	A Moderate Amount	A Moderate Amount
25-34	Secondary School	Single	None	Yes	Never	Never	Rarely	Never	Never	Mildly Disagree	Mildly Disagree	Mildly agree	Mildly agree	Mildly Disagree	Mildly agree	Mildly agree	Mildly agree	Neutral	Mildly Disagree	Mildly agree	Mildly agree	Applied to me to a considerable degree or a good part of time	Applied to me to some degree, or some of the time	Applied to me to a considerable degree or a good part of time	Did not apply to me at all	Applied to me to some degree, or some of the time	Applied to me to a considerable degree or a good part of time	Did not apply to me at all	Applied to me to some degree, or some of the time	Applied to me to a considerable degree or a good part of time	Applied to me to a considerable degree or a good part of time	Applied to me to a considerable degree or a good part of time	Applied to me to a considerable degree or a good part of time	Applied to me to a considerable degree or a good part of time	Applied to me to a considerable degree or a good part of time	Applied to me to a considerable degree or a good part of time	Applied to me to a considerable degree or a good part of time	Applied to me to a considerable degree or a good part of time	Applied to me to a considerable degree or a good part of time	Applied to me to some degree, or some of the time	Applied to me to a considerable degree or a good part of time	Applied to me to a considerable degree or a good part of time	Neither poor nor good	Neither satisfied or nor dissatisfied	Very Much	An Extreme Amount	A Little	A Little	A Moderate Amount
More than 45	Not at all	Married	3 or more	No	Often	Never	Often	Never	Never	Strongly agree	Strongly agree	Strongly agree	Strongly agree	Strongly agree	Strongly agree	Strongly agree	Strongly agree	Strongly agree	Strongly agree	Strongly agree	Strongly agree	Applied to me to some degree, or some of the time	Did not apply to me at all	Applied to me to some degree, or some of the time	Did not apply to me at all	Applied to me to some degree, or some of the time	Applied to me to some degree, or some of the time	Did not apply to me at all	Did not apply to me at all	Did not apply to me at all	Did not apply to me at all	Applied to me to a considerable degree or a good part of time	Applied to me to some degree, or some of the time	Applied to me to some degree, or some of the time	Applied to me to some degree, or some of the time	Applied to me to some degree, or some of the time	Did not apply to me at all	Did not apply to me at all	Did not apply to me at all	Did not apply to me at all	Applied to me to some degree, or some of the time	Did not apply to me at all	Good	Satisfied	A Moderate Amount	An Extreme Amount	A Moderate Amount	Very Much	A Moderate Amount
More than 45	Not at all	Widow	2	No	Often	Never	Often	Never	Never	Mildly agree	Mildly agree	Mildly agree	Mildly agree	Mildly agree	Mildly agree	Mildly agree	Mildly agree	Mildly agree	Mildly agree	Mildly agree	Mildly agree	Applied to me to a considerable degree or a good part of time	Did not apply to me at all	Applied to me to some degree, or some of the time	Applied to me to some degree, or some of the time	Applied to me very much or most of the time	Did not apply to me at all	Applied to me to some degree, or some of the time	Applied to me to a considerable degree or a good part of time	Did not apply to me at all	Applied to me to some degree, or some of the time	Applied to me very much or most of the time	Applied to me to a considerable degree or a good part of time	Applied to me to some degree, or some of the time	Applied to me to a considerable degree or a good part of time	Applied to me to a considerable degree or a good part of time	Applied to me very much or most of the time	Applied to me to some degree, or some of the time	Applied to me to a considerable degree or a good part of time	Did not apply to me at all	Applied to me to a considerable degree or a good part of time	Applied to me to some degree, or some of the time	Good	Neither satisfied or nor dissatisfied	An Extreme Amount	An Extreme Amount	An Extreme Amount	A Moderate Amount	Not at all
25-34	Tertiary School	Single	None	No	Never	Never	Rarely	Never	Never	Very strongly agree	Very strongly agree	Very strongly agree	Very strongly agree	Very strongly agree	Very strongly agree	Very strongly agree	Very strongly agree	Very strongly agree	Very strongly agree	Very strongly agree	Very strongly agree	Applied to me to some degree, or some of the time	Applied to me to a considerable degree or a good part of time	Did not apply to me at all	Did not apply to me at all	Applied to me to some degree, or some of the time	Did not apply to me at all	Did not apply to me at all	Did not apply to me at all	Did not apply to me at all	Did not apply to me at all	Applied to me to some degree, or some of the time	Applied to me to some degree, or some of the time	Did not apply to me at all	Applied to me to some degree, or some of the time	Did not apply to me at all	Did not apply to me at all	Did not apply to me at all	Applied to me to some degree, or some of the time	Applied to me to some degree, or some of the time	Applied to me to some degree, or some of the time	Did not apply to me at all	Good	Satisfied	A Little	Very Much	A Moderate Amount	Very Much	A Moderate Amount
35-44	Not at all	Divorced	None	No	Often	Never	Often	Never	Never	Mildly Disagree	Mildly Disagree	Strongly agree	Strongly agree	Mildly Disagree	Mildly agree	Mildly agree	Strongly agree	Mildly agree	Mildly Disagree	Strongly agree	Mildly agree	Applied to me to a considerable degree or a good part of time	Applied to me very much or most of the time	Applied to me to a considerable degree or a good part of time	Did not apply to me at all	Applied to me to a considerable degree or a good part of time	Applied to me very much or most of the time	Did not apply to me at all	Applied to me to a considerable degree or a good part of time	Applied to me to a considerable degree or a good part of time	Applied to me to a considerable degree or a good part of time	Applied to me very much or most of the time	Applied to me to a considerable degree or a good part of time	Applied to me to a considerable degree or a good part of time	Applied to me to a considerable degree or a good part of time	Applied to me very much or most of the time	Applied to me to a considerable degree or a good part of time	Applied to me to a considerable degree or a good part of time	Applied to me to a considerable degree or a good part of time	Did not apply to me at all	Applied to me to a considerable degree or a good part of time	Applied to me to a considerable degree or a good part of time	Neither poor nor good	Neither satisfied or nor dissatisfied	A Moderate Amount	Very Much	A Little	A Little	A Moderate Amount
More than 45	Not at all	Married	3 or more	Yes	Often	Often	Rarely	Never	Never	Very strongly agree	Very strongly agree	Very strongly agree	Very strongly agree	Very strongly agree	Strongly agree	Strongly agree	Strongly agree	Strongly agree	Strongly agree	Strongly agree	Strongly agree	Did not apply to me at all	Did not apply to me at all	Applied to me to some degree, or some of the time	Applied to me to some degree, or some of the time	Applied to me to a considerable degree or a good part of time	Did not apply to me at all	Applied to me to some degree, or some of the time	Applied to me to some degree, or some of the time	Did not apply to me at all	Did not apply to me at all	Applied to me very much or most of the time	Applied to me to a considerable degree or a good part of time	Did not apply to me at all	Did not apply to me at all	Applied to me to some degree, or some of the time	Did not apply to me at all	Did not apply to me at all	Did not apply to me at all	Applied to me to some degree, or some of the time	Did not apply to me at all	Applied to me to some degree, or some of the time	Good	Dissatisfied	An Extreme Amount	An Extreme Amount	A Little	A Moderate Amount	Not at all
18-24	Secondary School	Single	None	Yes	Never	Never	Rarely	Never	Never	Very strongly agree	Very strongly agree	Very strongly agree	Very strongly agree	Very strongly agree	Very strongly agree	Very strongly agree	Very strongly agree	Very strongly agree	Very strongly agree	Very strongly agree	Very strongly agree	Applied to me to some degree, or some of the time	Applied to me to a considerable degree or a good part of time	Applied to me to some degree, or some of the time	Did not apply to me at all	Applied to me to some degree, or some of the time	Applied to me to some degree, or some of the time	Did not apply to me at all	Applied to me to a considerable degree or a good part of time	Did not apply to me at all	Applied to me to a considerable degree or a good part of time	Applied to me very much or most of the time	Applied to me to some degree, or some of the time	Did not apply to me at all	Applied to me to some degree, or some of the time	Applied to me to a considerable degree or a good part of time	Applied to me to some degree, or some of the time	Applied to me to a considerable degree or a good part of time	Applied to me to a considerable degree or a good part of time	Did not apply to me at all	Applied to me very much or most of the time	Applied to me to a considerable degree or a good part of time	Neither poor nor good	Satisfied	A Moderate Amount	Very Much	A Moderate Amount	A Moderate Amount	A Moderate Amount
More than 45	Primary School	Divorced	2	No	Often	Often	Often	Never	Sometimes	Mildly agree	Neutral	Strongly agree	Strongly agree	Neutral	Neutral	Neutral	Strongly agree	Neutral	Neutral	Strongly agree	Neutral	Applied to me to a considerable degree or a good part of time	Applied to me very much or most of the time	Applied to me to some degree, or some of the time	Did not apply to me at all	Applied to me to some degree, or some of the time	Applied to me to a considerable degree or a good part of time	Did not apply to me at all	Applied to me to some degree, or some of the time	Did not apply to me at all	Applied to me to some degree, or some of the time	Applied to me to a considerable degree or a good part of time	Applied to me to a considerable degree or a good part of time	Did not apply to me at all	Applied to me to some degree, or some of the time	Applied to me to a considerable degree or a good part of time	Applied to me to some degree, or some of the time	Applied to me to a considerable degree or a good part of time	Applied to me to a considerable degree or a good part of time	Applied to me to some degree, or some of the time	Applied to me to a considerable degree or a good part of time	Applied to me to a considerable degree or a good part of time	Poor	Dissatisfied	Very Much	An Extreme Amount	A Little	A Little	A Little
18-24	Tertiary School	Single	None	Yes	Never	Never	Rarely	Never	Never	Very strongly agree	Very strongly agree	Very strongly agree	Very strongly agree	Very strongly agree	Very strongly agree	Very strongly agree	Very strongly agree	Very strongly agree	Very strongly agree	Very strongly agree	Very strongly agree	Applied to me to some degree, or some of the time	Applied to me very much or most of the time	Applied to me to some degree, or some of the time	Did not apply to me at all	Applied to me to some degree, or some of the time	Did not apply to me at all	Did not apply to me at all	Did not apply to me at all	Did not apply to me at all	Did not apply to me at all	Applied to me to some degree, or some of the time	Applied to me to some degree, or some of the time	Did not apply to me at all	Did not apply to me at all	Did not apply to me at all	Did not apply to me at all	Did not apply to me at all	Did not apply to me at all	Applied to me to some degree, or some of the time	Did not apply to me at all	Did not apply to me at all	Good	Satisfied	A Little	A Moderate Amount	Very Much	Very Much	Very Much
25-34	Tertiary School	Married	1	Yes	Never	Never	Rarely	Never	Never	Strongly agree	Strongly agree	Strongly agree	Strongly agree	Strongly agree	Strongly agree	Strongly agree	Strongly agree	Strongly agree	Strongly agree	Strongly agree	Strongly agree	Applied to me to some degree, or some of the time	Applied to me very much or most of the time	Applied to me to some degree, or some of the time	Did not apply to me at all	Applied to me to some degree, or some of the time	Applied to me to some degree, or some of the time	Did not apply to me at all	Applied to me to some degree, or some of the time	Applied to me to a considerable degree or a good part of time	Applied to me to some degree, or some of the time	Applied to me very much or most of the time	Applied to me to a considerable degree or a good part of time	Applied to me to some degree, or some of the time	Applied to me to some degree, or some of the time	Applied to me to some degree, or some of the time	Applied to me to some degree, or some of the time	Applied to me to some degree, or some of the time	Did not apply to me at all	Applied to me to some degree, or some of the time	Applied to me to some degree, or some of the time	Did not apply to me at all	Neither poor nor good	Satisfied	A Moderate Amount	An Extreme Amount	A Little	A Moderate Amount	A Little
More than 45	Primary School	Married	3 or more	No	Often	Often	Rarely	Never	Never	Strongly agree	Strongly agree	Mildly agree	Mildly agree	Strongly agree	Strongly agree	Mildly agree	Mildly agree	Mildly agree	Mildly agree	Strongly agree	Mildly agree	Applied to me to some degree, or some of the time	Applied to me to a considerable degree or a good part of time	Did not apply to me at all	Did not apply to me at all	Applied to me to some degree, or some of the time	Applied to me to a considerable degree or a good part of time	Did not apply to me at all	Applied to me to some degree, or some of the time	Did not apply to me at all	Did not apply to me at all	Applied to me to some degree, or some of the time	Applied to me to some degree, or some of the time	Did not apply to me at all	Applied to me to some degree, or some of the time	Applied to me to some degree, or some of the time	Did not apply to me at all	Did not apply to me at all	Did not apply to me at all	Applied to me to some degree, or some of the time	Applied to me to some degree, or some of the time	Did not apply to me at all	Good	Satisfied	A Little	A Moderate Amount	A Moderate Amount	A Moderate Amount	A Moderate Amount
35-44	Secondary School	Married	1	Yes	Never	Never	Rarely	Never	Never	Mildly agree	Mildly agree	Mildly agree	Mildly agree	Mildly agree	Mildly agree	Neutral	Mildly agree	Neutral	Mildly agree	Mildly agree	Neutral	Applied to me to some degree, or some of the time	Did not apply to me at all	Applied to me to some degree, or some of the time	Did not apply to me at all	Applied to me to some degree, or some of the time	Applied to me to some degree, or some of the time	Did not apply to me at all	Applied to me to some degree, or some of the time	Applied to me to some degree, or some of the time	Applied to me to some degree, or some of the time	Applied to me to some degree, or some of the time	Applied to me to some degree, or some of the time	Applied to me to some degree, or some of the time	Applied to me to some degree, or some of the time	Applied to me to some degree, or some of the time	Applied to me to some degree, or some of the time	Applied to me to some degree, or some of the time	Applied to me to some degree, or some of the time	Applied to me to some degree, or some of the time	Applied to me to some degree, or some of the time	Applied to me to some degree, or some of the time	Neither poor nor good	Neither satisfied or nor dissatisfied	A Moderate Amount	A Moderate Amount	A Little	A Little	A Little
More than 45	Not at all	Married	3 or more	No	Never	Never	Rarely	Never	Never	Strongly agree	Strongly agree	Strongly agree	Strongly agree	Strongly agree	Strongly agree	Strongly agree	Strongly agree	Strongly agree	Strongly agree	Strongly agree	Strongly agree	Did not apply to me at all	Did not apply to me at all	Applied to me to some degree, or some of the time	Applied to me to a considerable degree or a good part of time	Applied to me to some degree, or some of the time	Applied to me to a considerable degree or a good part of time	Applied to me to some degree, or some of the time	Applied to me to some degree, or some of the time	Applied to me to some degree, or some of the time	Did not apply to me at all	Applied to me very much or most of the time	Applied to me to a considerable degree or a good part of time	Applied to me to some degree, or some of the time	Applied to me to some degree, or some of the time	Applied to me to a considerable degree or a good part of time	Did not apply to me at all	Did not apply to me at all	Did not apply to me at all	Applied to me to some degree, or some of the time	Did not apply to me at all	Applied to me to some degree, or some of the time	Poor	Dissatisfied	Very Much	An Extreme Amount	A Little	A Little	Not at all
More than 45	Primary School	Widow	3 or more	No	Often	Often	Often	Often	Sometimes	Strongly disagree	Strongly disagree	Neutral	Mildly agree	Mildly Disagree	Mildly agree	Neutral	Neutral	Neutral	Mildly Disagree	Neutral	Mildly Disagree	Applied to me to a considerable degree or a good part of time	Did not apply to me at all	Applied to me to a considerable degree or a good part of time	Did not apply to me at all	Applied to me to a considerable degree or a good part of time	Applied to me to a considerable degree or a good part of time	Applied to me to some degree, or some of the time	Applied to me to a considerable degree or a good part of time	Did not apply to me at all	Applied to me to a considerable degree or a good part of time	Applied to me very much or most of the time	Applied to me very much or most of the time	Applied to me to a considerable degree or a good part of time	Applied to me to a considerable degree or a good part of time	Applied to me to a considerable degree or a good part of time	Applied to me to a considerable degree or a good part of time	Applied to me to a considerable degree or a good part of time	Applied to me to a considerable degree or a good part of time	Applied to me to some degree, or some of the time	Applied to me to a considerable degree or a good part of time	Applied to me to a considerable degree or a good part of time	Poor	Neither satisfied or nor dissatisfied	Very Much	An Extreme Amount	Not at all	Not at all	Not at all
35-44	Tertiary School	Married	3 or more	Yes	Never	Never	Rarely	Never	Never	Very strongly agree	Very strongly agree	Very strongly agree	Very strongly agree	Very strongly agree	Very strongly agree	Very strongly agree	Very strongly agree	Very strongly agree	Very strongly agree	Very strongly agree	Very strongly agree	Applied to me to some degree, or some of the time	Applied to me very much or most of the time	Did not apply to me at all	Did not apply to me at all	Did not apply to me at all	Applied to me to some degree, or some of the time	Did not apply to me at all	Did not apply to me at all	Did not apply to me at all	Did not apply to me at all	Applied to me to some degree, or some of the time	Applied to me to some degree, or some of the time	Applied to me to some degree, or some of the time	Did not apply to me at all	Did not apply to me at all	Did not apply to me at all	Did not apply to me at all	Did not apply to me at all	Applied to me to some degree, or some of the time	Did not apply to me at all	Did not apply to me at all	Good	Satisfied	A Moderate Amount	A Moderate Amount	Very Much	Very Much	Very Much
35-44	Secondary School	Divorced	1	Yes	Never	Never	Often	Never	Never	Mildly Disagree	Mildly Disagree	Strongly agree	Strongly agree	Mildly Disagree	Strongly agree	Strongly agree	Strongly agree	Mildly Disagree	Mildly Disagree	Mildly agree	Strongly agree	Applied to me to some degree, or some of the time	Did not apply to me at all	Applied to me to some degree, or some of the time	Did not apply to me at all	Did not apply to me at all	Applied to me to some degree, or some of the time	Did not apply to me at all	Did not apply to me at all	Did not apply to me at all	Applied to me to some degree, or some of the time	Applied to me to a considerable degree or a good part of time	Applied to me to some degree, or some of the time	Applied to me to some degree, or some of the time	Applied to me to some degree, or some of the time	Applied to me to some degree, or some of the time	Applied to me to some degree, or some of the time	Applied to me to some degree, or some of the time	Applied to me to some degree, or some of the time	Applied to me to some degree, or some of the time	Applied to me to some degree, or some of the time	Applied to me to some degree, or some of the time	Neither poor nor good	Satisfied	A Moderate Amount	A Moderate Amount	A Moderate Amount	A Moderate Amount	A Moderate Amount
35-44	Secondary School	Married	3 or more	Yes	Never	Never	Rarely	Never	Never	Strongly agree	Strongly agree	Strongly agree	Strongly agree	Strongly agree	Strongly agree	Strongly agree	Strongly agree	Strongly agree	Strongly agree	Strongly agree	Strongly agree	Applied to me to some degree, or some of the time	Applied to me to some degree, or some of the time	Applied to me to a considerable degree or a good part of time	Did not apply to me at all	Applied to me to some degree, or some of the time	Applied to me to some degree, or some of the time	Did not apply to me at all	Applied to me to some degree, or some of the time	Applied to me to some degree, or some of the time	Applied to me to some degree, or some of the time	Applied to me to a considerable degree or a good part of time	Applied to me to some degree, or some of the time	Applied to me to some degree, or some of the time	Applied to me to some degree, or some of the time	Applied to me to some degree, or some of the time	Applied to me to some degree, or some of the time	Applied to me to some degree, or some of the time	Applied to me to some degree, or some of the time	Applied to me to some degree, or some of the time	Applied to me to a considerable degree or a good part of time	Applied to me to a considerable degree or a good part of time	Neither poor nor good	Neither satisfied or nor dissatisfied	A Moderate Amount	Very Much	A Little	A Little	A Little
18-24	Secondary School	Single	None	Yes	Never	Never	Rarely	Never	Never	Very strongly agree	Very strongly agree	Very strongly agree	Very strongly agree	Very strongly agree	Very strongly agree	Very strongly agree	Very strongly agree	Very strongly agree	Very strongly agree	Very strongly agree	Very strongly agree	Applied to me to some degree, or some of the time	Applied to me to a considerable degree or a good part of time	Did not apply to me at all	Did not apply to me at all	Did not apply to me at all	Applied to me to some degree, or some of the time	Did not apply to me at all	Applied to me to some degree, or some of the time	Did not apply to me at all	Applied to me to some degree, or some of the time	Applied to me to a considerable degree or a good part of time	Applied to me to some degree, or some of the time	Did not apply to me at all	Did not apply to me at all	Applied to me to some degree, or some of the time	Did not apply to me at all	Did not apply to me at all	Did not apply to me at all	Did not apply to me at all	Applied to me to some degree, or some of the time	Did not apply to me at all	Good	Satisfied	A Little	Very Much	A Moderate Amount	A Moderate Amount	A Moderate Amount
More than 45	Not at all	Widow	3 or more	No	Never	Never	Rarely	Never	Never	Mildly agree	Mildly agree	Mildly agree	Mildly agree	Mildly agree	Mildly agree	Mildly agree	Mildly agree	Mildly agree	Mildly agree	Mildly agree	Mildly agree	Applied to me to some degree, or some of the time	Did not apply to me at all	Applied to me to some degree, or some of the time	Applied to me to a considerable degree or a good part of time	Applied to me to some degree, or some of the time	Applied to me to some degree, or some of the time	Applied to me to some degree, or some of the time	Applied to me to a considerable degree or a good part of time	Did not apply to me at all	Applied to me to some degree, or some of the time	Applied to me very much or most of the time	Applied to me to a considerable degree or a good part of time	Applied to me to some degree, or some of the time	Applied to me to some degree, or some of the time	Applied to me to a considerable degree or a good part of time	Applied to me to a considerable degree or a good part of time	Applied to me to a considerable degree or a good part of time	Applied to me to a considerable degree or a good part of time	Did not apply to me at all	Did not apply to me at all	Applied to me to some degree, or some of the time	Neither poor nor good	Dissatisfied	An Extreme Amount	An Extreme Amount	A Little	A Little	A Little
More than 45	Primary School	Married	1	No	Often	Often	Often	Never	Never	Strongly agree	Strongly agree	Strongly agree	Strongly agree	Strongly agree	Neutral	Neutral	Strongly agree	Neutral	Strongly agree	Strongly agree	Neutral	Applied to me to a considerable degree or a good part of time	Did not apply to me at all	Applied to me to a considerable degree or a good part of time	Did not apply to me at all	Applied to me to some degree, or some of the time	Applied to me very much or most of the time	Applied to me to some degree, or some of the time	Applied to me to a considerable degree or a good part of time	Applied to me to some degree, or some of the time	Applied to me to a considerable degree or a good part of time	Applied to me very much or most of the time	Applied to me to a considerable degree or a good part of time	Applied to me to a considerable degree or a good part of time	Applied to me to some degree, or some of the time	Applied to me very much or most of the time	Applied to me to a considerable degree or a good part of time	Applied to me to a considerable degree or a good part of time	Applied to me very much or most of the time	Applied to me to some degree, or some of the time	Applied to me to some degree, or some of the time	Applied to me to a considerable degree or a good part of time	Poor	Neither satisfied or nor dissatisfied	An Extreme Amount	Very Much	Not at all	A Little	A Little
More than 45	Not at all	Married	3 or more	No	Often	Never	Often	Never	Never	Mildly agree	Mildly agree	Mildly agree	Mildly agree	Mildly agree	Mildly agree	Mildly agree	Strongly agree	Strongly agree	Strongly agree	Strongly agree	Mildly agree	Applied to me very much or most of the time	Did not apply to me at all	Applied to me very much or most of the time	Applied to me to some degree, or some of the time	Applied to me to a considerable degree or a good part of time	Applied to me very much or most of the time	Did not apply to me at all	Applied to me very much or most of the time	Applied to me very much or most of the time	Applied to me very much or most of the time	Applied to me very much or most of the time	Applied to me to a considerable degree or a good part of time	Applied to me to a considerable degree or a good part of time	Applied to me to a considerable degree or a good part of time	Applied to me very much or most of the time	Applied to me to a considerable degree or a good part of time	Applied to me very much or most of the time	Applied to me very much or most of the time	Did not apply to me at all	Applied to me very much or most of the time	Applied to me very much or most of the time	Poor	Dissatisfied	An Extreme Amount	An Extreme Amount	Not at all	A Little	Not at all
More than 45	Primary School	Married	3 or more	No	Never	Never	Rarely	Never	Never	Very strongly agree	Very strongly agree	Very strongly agree	Very strongly agree	Very strongly agree	Mildly agree	Mildly agree	Very strongly agree	Mildly agree	Very strongly agree	Strongly agree	Mildly agree	Applied to me to some degree, or some of the time	Applied to me to a considerable degree or a good part of time	Applied to me to some degree, or some of the time	Did not apply to me at all	Applied to me to some degree, or some of the time	Applied to me to some degree, or some of the time	Did not apply to me at all	Applied to me to some degree, or some of the time	Applied to me to some degree, or some of the time	Applied to me to some degree, or some of the time	Applied to me to some degree, or some of the time	Applied to me to some degree, or some of the time	Did not apply to me at all	Applied to me to some degree, or some of the time	Applied to me to some degree, or some of the time	Did not apply to me at all	Did not apply to me at all	Did not apply to me at all	Did not apply to me at all	Did not apply to me at all	Did not apply to me at all	Good	Satisfied	A Moderate Amount	Very Much	A Moderate Amount	A Moderate Amount	A Little
35-44	Secondary School	Single	None	No	Often	Often	Often	Never	Never	Mildly Disagree	Mildly Disagree	Mildly Disagree	Mildly agree	Mildly agree	Mildly agree	Mildly agree	Neutral	Mildly agree	Mildly Disagree	Mildly agree	Mildly agree	Applied to me to a considerable degree or a good part of time	Did not apply to me at all	Applied to me to a considerable degree or a good part of time	Did not apply to me at all	Applied to me to a considerable degree or a good part of time	Applied to me to a considerable degree or a good part of time	Did not apply to me at all	Applied to me to some degree, or some of the time	Applied to me to a considerable degree or a good part of time	Applied to me to some degree, or some of the time	Applied to me to a considerable degree or a good part of time	Applied to me to some degree, or some of the time	Applied to me to a considerable degree or a good part of time	Did not apply to me at all	Applied to me to a considerable degree or a good part of time	Applied to me to a considerable degree or a good part of time	Applied to me to some degree, or some of the time	Applied to me to some degree, or some of the time	Did not apply to me at all	Applied to me to a considerable degree or a good part of time	Applied to me to a considerable degree or a good part of time	Neither poor nor good	Dissatisfied	A Moderate Amount	An Extreme Amount	A Little	A Little	A Little
25-34	Primary School	Divorced	2	No	Often	Often	Often	Never	Sometimes	Very strongly disagree	Very strongly disagree	Mildly Disagree	Strongly disagree	Very strongly disagree	Mildly Disagree	Neutral	Mildly agree	Strongly disagree	Very strongly disagree	Mildly Disagree	Neutral	Applied to me very much or most of the time	Did not apply to me at all	Applied to me very much or most of the time	Applied to me to some degree, or some of the time	Applied to me very much or most of the time	Applied to me to a considerable degree or a good part of time	Did not apply to me at all	Applied to me very much or most of the time	Applied to me very much or most of the time	Applied to me very much or most of the time	Applied to me very much or most of the time	Applied to me very much or most of the time	Applied to me very much or most of the time	Applied to me to a considerable degree or a good part of time	Applied to me very much or most of the time	Applied to me to a considerable degree or a good part of time	Applied to me very much or most of the time	Applied to me very much or most of the time	Applied to me to some degree, or some of the time	Applied to me very much or most of the time	Applied to me very much or most of the time	Very Poor	Very Dissatisfied	An Extreme Amount	An Extreme Amount	Not at all	Not at all	Not at all
More than 45	Not at all	Married	3 or more	No	Never	Never	Rarely	Never	Never	Very strongly agree	Very strongly agree	Very strongly agree	Very strongly agree	Very strongly agree	Strongly agree	Strongly agree	Very strongly agree	Strongly agree	Very strongly agree	Strongly agree	Strongly agree	Applied to me to some degree, or some of the time	Applied to me to a considerable degree or a good part of time	Did not apply to me at all	Applied to me to some degree, or some of the time	Did not apply to me at all	Did not apply to me at all	Applied to me to some degree, or some of the time	Did not apply to me at all	Did not apply to me at all	Did not apply to me at all	Applied to me to some degree, or some of the time	Applied to me to some degree, or some of the time	Did not apply to me at all	Applied to me to some degree, or some of the time	Applied to me to some degree, or some of the time	Did not apply to me at all	Did not apply to me at all	Did not apply to me at all	Did not apply to me at all	Did not apply to me at all	Did not apply to me at all	Good	Very satisfied	A Moderate Amount	An Extreme Amount	Very Much	Very Much	A Moderate Amount
More than 45	Primary School	Married	1	No	Often	Never	Often	Never	Never	Strongly agree	Strongly agree	Strongly agree	Strongly agree	Strongly agree	Strongly agree	Strongly agree	Strongly agree	Strongly agree	Strongly agree	Strongly agree	Strongly agree	Applied to me to some degree, or some of the time	Did not apply to me at all	Did not apply to me at all	Applied to me to some degree, or some of the time	Applied to me to some degree, or some of the time	Applied to me to some degree, or some of the time	Did not apply to me at all	Applied to me to some degree, or some of the time	Applied to me to some degree, or some of the time	Applied to me to some degree, or some of the time	Applied to me to a considerable degree or a good part of time	Applied to me to a considerable degree or a good part of time	Applied to me to some degree, or some of the time	Applied to me to some degree, or some of the time	Did not apply to me at all	Did not apply to me at all	Applied to me to some degree, or some of the time	Did not apply to me at all	Did not apply to me at all	Did not apply to me at all	Did not apply to me at all	Good	Satisfied	A Moderate Amount	An Extreme Amount	A Moderate Amount	A Moderate Amount	A Moderate Amount
35-44	Secondary School	Married	3 or more	No	Never	Never	Rarely	Never	Never	Strongly agree	Strongly agree	Strongly agree	Strongly agree	Strongly agree	Strongly agree	Strongly agree	Strongly agree	Strongly agree	Strongly agree	Strongly agree	Strongly agree	Applied to me to some degree, or some of the time	Applied to me to a considerable degree or a good part of time	Did not apply to me at all	Did not apply to me at all	Applied to me to some degree, or some of the time	Applied to me to some degree, or some of the time	Did not apply to me at all	Applied to me to some degree, or some of the time	Did not apply to me at all	Did not apply to me at all	Applied to me to some degree, or some of the time	Applied to me to some degree, or some of the time	Applied to me to some degree, or some of the time	Did not apply to me at all	Applied to me to some degree, or some of the time	Applied to me to some degree, or some of the time	Applied to me to some degree, or some of the time	Applied to me to some degree, or some of the time	Did not apply to me at all	Applied to me to some degree, or some of the time	Did not apply to me at all	Good	Satisfied	A Little	A Moderate Amount	A Little	A Moderate Amount	A Moderate Amount
More than 45	Not at all	Married	3 or more	No	Often	Often	Often	Never	Sometimes	Mildly agree	Mildly agree	Mildly agree	Mildly agree	Mildly agree	Mildly agree	Mildly agree	Mildly agree	Mildly agree	Mildly agree	Mildly agree	Mildly agree	Applied to me to some degree, or some of the time	Did not apply to me at all	Applied to me to some degree, or some of the time	Did not apply to me at all	Applied to me to some degree, or some of the time	Applied to me to some degree, or some of the time	Did not apply to me at all	Did not apply to me at all	Applied to me to some degree, or some of the time	Applied to me to some degree, or some of the time	Applied to me to some degree, or some of the time	Applied to me to a considerable degree or a good part of time	Applied to me to some degree, or some of the time	Applied to me to some degree, or some of the time	Applied to me to some degree, or some of the time	Applied to me to some degree, or some of the time	Applied to me to some degree, or some of the time	Applied to me to some degree, or some of the time	Did not apply to me at all	Applied to me to some degree, or some of the time	Applied to me to some degree, or some of the time	Neither poor nor good	Neither satisfied or nor dissatisfied	A Moderate Amount	Very Much	A Little	A Little	A Little
35-44	Tertiary School	Married	2	Yes	Never	Never	Rarely	Never	Never	Strongly agree	Strongly agree	Strongly agree	Strongly agree	Strongly agree	Strongly agree	Strongly agree	Strongly agree	Strongly agree	Strongly agree	Strongly agree	Strongly agree	Applied to me to some degree, or some of the time	Applied to me to a considerable degree or a good part of time	Applied to me to a considerable degree or a good part of time	Did not apply to me at all	Applied to me to a considerable degree or a good part of time	Applied to me very much or most of the time	Did not apply to me at all	Applied to me to a considerable degree or a good part of time	Applied to me to some degree, or some of the time	Did not apply to me at all	Applied to me to some degree, or some of the time	Applied to me to a considerable degree or a good part of time	Applied to me to a considerable degree or a good part of time	Applied to me to some degree, or some of the time	Applied to me to a considerable degree or a good part of time	Applied to me to some degree, or some of the time	Applied to me to some degree, or some of the time	Applied to me to some degree, or some of the time	Applied to me to some degree, or some of the time	Applied to me to a considerable degree or a good part of time	Applied to me to some degree, or some of the time	Neither poor nor good	Satisfied	A Moderate Amount	An Extreme Amount	A Moderate Amount	A Moderate Amount	A Moderate Amount
More than 45	Not at all	Widow	2	No	Often	Never	Rarely	Often	Never	Mildly agree	Mildly agree	Strongly agree	Strongly agree	Mildly agree	Neutral	Neutral	Mildly agree	Mildly agree	Mildly agree	Strongly agree	Neutral	Applied to me to a considerable degree or a good part of time	Did not apply to me at all	Applied to me to a considerable degree or a good part of time	Applied to me to some degree, or some of the time	Applied to me to some degree, or some of the time	Applied to me to a considerable degree or a good part of time	Applied to me to some degree, or some of the time	Did not apply to me at all	Applied to me to some degree, or some of the time	Applied to me to a considerable degree or a good part of time	Applied to me very much or most of the time	Applied to me to a considerable degree or a good part of time	Applied to me to a considerable degree or a good part of time	Applied to me to a considerable degree or a good part of time	Applied to me to a considerable degree or a good part of time	Applied to me to a considerable degree or a good part of time	Applied to me to some degree, or some of the time	Applied to me to a considerable degree or a good part of time	Did not apply to me at all	Applied to me to a considerable degree or a good part of time	Applied to me to a considerable degree or a good part of time	Poor	Dissatisfied	An Extreme Amount	An Extreme Amount	Not at all	Not at all	A Little
25-34	Secondary School	Single	None	No	Never	Never	Rarely	Never	Never	Very strongly agree	Very strongly agree	Very strongly agree	Very strongly agree	Very strongly agree	Very strongly agree	Very strongly agree	Very strongly agree	Very strongly agree	Very strongly agree	Very strongly agree	Very strongly agree	Applied to me to some degree, or some of the time	Applied to me to a considerable degree or a good part of time	Did not apply to me at all	Did not apply to me at all	Applied to me to some degree, or some of the time	Applied to me to some degree, or some of the time	Did not apply to me at all	Applied to me to some degree, or some of the time	Did not apply to me at all	Did not apply to me at all	Applied to me to some degree, or some of the time	Applied to me to a considerable degree or a good part of time	Applied to me to some degree, or some of the time	Did not apply to me at all	Did not apply to me at all	Applied to me to some degree, or some of the time	Did not apply to me at all	Applied to me to some degree, or some of the time	Did not apply to me at all	Applied to me to a considerable degree or a good part of time	Did not apply to me at all	Good	Satisfied	A Little	Very Much	A Moderate Amount	A Moderate Amount	A Moderate Amount
More than 45	Not at all	Married	3 or more	No	Never	Never	Rarely	Never	Never	Strongly agree	Strongly agree	Strongly agree	Strongly agree	Strongly agree	Strongly agree	Strongly agree	Strongly agree	Strongly agree	Strongly agree	Strongly agree	Strongly agree	Applied to me to some degree, or some of the time	Did not apply to me at all	Applied to me to some degree, or some of the time	Applied to me to some degree, or some of the time	Applied to me to some degree, or some of the time	Applied to me to some degree, or some of the time	Did not apply to me at all	Applied to me to some degree, or some of the time	Did not apply to me at all	Did not apply to me at all	Did not apply to me at all	Applied to me to a considerable degree or a good part of time	Applied to me to some degree, or some of the time	Applied to me to some degree, or some of the time	Applied to me to some degree, or some of the time	Applied to me to some degree, or some of the time	Did not apply to me at all	Applied to me to some degree, or some of the time	Did not apply to me at all	Did not apply to me at all	Did not apply to me at all	Neither poor nor good	Satisfied	Very Much	An Extreme Amount	A Moderate Amount	A Moderate Amount	A Moderate Amount
35-44	Primary School	Married	3 or more	No	Never	Never	Rarely	Never	Never	Very strongly agree	Very strongly agree	Very strongly agree	Very strongly agree	Very strongly agree	Very strongly agree	Very strongly agree	Very strongly agree	Very strongly agree	Very strongly agree	Very strongly agree	Very strongly agree	Applied to me to some degree, or some of the time	Applied to me to a considerable degree or a good part of time	Applied to me to some degree, or some of the time	Did not apply to me at all	Applied to me to some degree, or some of the time	Applied to me to some degree, or some of the time	Did not apply to me at all	Applied to me to some degree, or some of the time	Applied to me to some degree, or some of the time	Applied to me to some degree, or some of the time	Applied to me to some degree, or some of the time	Applied to me to some degree, or some of the time	Applied to me to some degree, or some of the time	Applied to me to some degree, or some of the time	Applied to me to some degree, or some of the time	Applied to me to some degree, or some of the time	Applied to me to some degree, or some of the time	Applied to me to some degree, or some of the time	Did not apply to me at all	Applied to me to some degree, or some of the time	Applied to me to some degree, or some of the time	Neither poor nor good	Neither satisfied or nor dissatisfied	Very Much	An Extreme Amount	A Moderate Amount	A Moderate Amount	A Moderate Amount
25-34	Tertiary School	Married	2	No	Never	Never	Rarely	Never	Never	Very strongly agree	Very strongly agree	Very strongly agree	Very strongly agree	Very strongly agree	Very strongly agree	Very strongly agree	Very strongly agree	Very strongly agree	Very strongly agree	Very strongly agree	Very strongly agree	Applied to me to some degree, or some of the time	Applied to me to a considerable degree or a good part of time	Applied to me to some degree, or some of the time	Did not apply to me at all	Did not apply to me at all	Did not apply to me at all	Did not apply to me at all	Did not apply to me at all	Did not apply to me at all	Did not apply to me at all	Applied to me to some degree, or some of the time	Applied to me to some degree, or some of the time	Applied to me to some degree, or some of the time	Applied to me to some degree, or some of the time	Did not apply to me at all	Did not apply to me at all	Did not apply to me at all	Applied to me to some degree, or some of the time	Applied to me to some degree, or some of the time	Did not apply to me at all	Did not apply to me at all	Good	Satisfied	A Moderate Amount	A Moderate Amount	A Moderate Amount	A Moderate Amount	A Moderate Amount
35-44	Tertiary School	Married	3 or more	No	Never	Never	Rarely	Never	Never	Very strongly agree	Very strongly agree	Very strongly agree	Very strongly agree	Very strongly agree	Very strongly agree	Very strongly agree	Very strongly agree	Very strongly agree	Very strongly agree	Very strongly agree	Very strongly agree	Applied to me to some degree, or some of the time	Did not apply to me at all	Did not apply to me at all	Did not apply to me at all	Applied to me to some degree, or some of the time	Applied to me to some degree, or some of the time	Did not apply to me at all	Applied to me to some degree, or some of the time	Did not apply to me at all	Did not apply to me at all	Applied to me to some degree, or some of the time	Applied to me to a considerable degree or a good part of time	Applied to me to a considerable degree or a good part of time	Applied to me to some degree, or some of the time	Applied to me to some degree, or some of the time	Applied to me to some degree, or some of the time	Applied to me to some degree, or some of the time	Applied to me to some degree, or some of the time	Applied to me to some degree, or some of the time	Applied to me to some degree, or some of the time	Applied to me to some degree, or some of the time	Good	Satisfied	A Little	A Moderate Amount	A Moderate Amount	A Moderate Amount	A Moderate Amount
35-44	Not at all	Married	None	Yes	Often	Rarely	Rarely	Often	Never	Mildly agree	Mildly agree	Mildly agree	Mildly agree	Mildly agree	Neutral	Neutral	Mildly agree	Neutral	Mildly agree	Mildly agree	Neutral	Applied to me to a considerable degree or a good part of time	Did not apply to me at all	Applied to me to a considerable degree or a good part of time	Did not apply to me at all	Applied to me to some degree, or some of the time	Applied to me to a considerable degree or a good part of time	Applied to me to some degree, or some of the time	Applied to me to some degree, or some of the time	Did not apply to me at all	Applied to me to a considerable degree or a good part of time	Applied to me to a considerable degree or a good part of time	Applied to me very much or most of the time	Applied to me to a considerable degree or a good part of time	Applied to me to some degree, or some of the time	Applied to me to a considerable degree or a good part of time	Applied to me to a considerable degree or a good part of time	Applied to me to a considerable degree or a good part of time	Applied to me to some degree, or some of the time	Applied to me to some degree, or some of the time	Applied to me to some degree, or some of the time	Applied to me to some degree, or some of the time	Poor	Dissatisfied	An Extreme Amount	An Extreme Amount	A Little	A Little	A Little
25-34	Tertiary School	Married	1	Yes	Never	Rarely	Rarely	Never	Never	Very strongly agree	Very strongly agree	Very strongly agree	Very strongly agree	Very strongly agree	Very strongly agree	Very strongly agree	Very strongly agree	Very strongly agree	Very strongly agree	Very strongly agree	Very strongly agree	Applied to me to some degree, or some of the time	Applied to me very much or most of the time	Applied to me to some degree, or some of the time	Did not apply to me at all	Applied to me to some degree, or some of the time	Did not apply to me at all	Did not apply to me at all	Did not apply to me at all	Applied to me to some degree, or some of the time	Did not apply to me at all	Applied to me to some degree, or some of the time	Applied to me to some degree, or some of the time	Applied to me to some degree, or some of the time	Applied to me to some degree, or some of the time	Did not apply to me at all	Applied to me to some degree, or some of the time	Did not apply to me at all	Did not apply to me at all	Applied to me to some degree, or some of the time	Did not apply to me at all	Did not apply to me at all	Good	Satisfied	A Little	Very Much	Very Much	Very Much	Very Much
More than 45	Not at all	Widow	3 or more	No	Often	Rarely	Often	Never	Never	Mildly agree	Mildly agree	Mildly agree	Mildly agree	Mildly agree	Neutral	Neutral	Mildly agree	Neutral	Mildly agree	Mildly agree	Neutral	Applied to me to a considerable degree or a good part of time	Did not apply to me at all	Applied to me to some degree, or some of the time	Applied to me to a considerable degree or a good part of time	Applied to me to some degree, or some of the time	Applied to me very much or most of the time	Applied to me to some degree, or some of the time	Applied to me to some degree, or some of the time	Did not apply to me at all	Applied to me to some degree, or some of the time	Applied to me very much or most of the time	Applied to me very much or most of the time	Applied to me to a considerable degree or a good part of time	Applied to me very much or most of the time	Applied to me very much or most of the time	Applied to me to a considerable degree or a good part of time	Applied to me to a considerable degree or a good part of time	Applied to me very much or most of the time	Did not apply to me at all	Applied to me very much or most of the time	Applied to me very much or most of the time	Poor	Dissatisfied	An Extreme Amount	An Extreme Amount	A Little	A Little	A Little
18-24	Secondary School	Single	None	No	Often	Rarely	Often	Never	Never	Mildly agree	Mildly agree	Mildly agree	Mildly agree	Mildly agree	Mildly agree	Mildly agree	Mildly agree	Mildly agree	Mildly agree	Mildly agree	Mildly agree	Applied to me to a considerable degree or a good part of time	Did not apply to me at all	Applied to me to some degree, or some of the time	Did not apply to me at all	Applied to me to some degree, or some of the time	Applied to me to some degree, or some of the time	Did not apply to me at all	Applied to me to some degree, or some of the time	Applied to me to a considerable degree or a good part of time	Applied to me to a considerable degree or a good part of time	Applied to me to a considerable degree or a good part of time	Applied to me to a considerable degree or a good part of time	Applied to me to a considerable degree or a good part of time	Applied to me to a considerable degree or a good part of time	Applied to me to a considerable degree or a good part of time	Applied to me to a considerable degree or a good part of time	Applied to me to a considerable degree or a good part of time	Applied to me to a considerable degree or a good part of time	Did not apply to me at all	Applied to me to a considerable degree or a good part of time	Applied to me to a considerable degree or a good part of time	Neither poor nor good	Dissatisfied	A Moderate Amount	Very Much	A Little	A Little	A Moderate Amount
More than 45	Primary School	Married	3 or more	No	Never	Rarely	Rarely	Never	Never	Mildly Disagree	Mildly Disagree	Mildly Disagree	Mildly Disagree	Mildly Disagree	Neutral	Neutral	Mildly Disagree	Neutral	Mildly Disagree	Mildly Disagree	Neutral	Applied to me to a considerable degree or a good part of time	Applied to me to some degree, or some of the time	Applied to me to a considerable degree or a good part of time	Applied to me to some degree, or some of the time	Applied to me to a considerable degree or a good part of time	Applied to me very much or most of the time	Did not apply to me at all	Applied to me to some degree, or some of the time	Applied to me to a considerable degree or a good part of time	Applied to me to a considerable degree or a good part of time	Applied to me to a considerable degree or a good part of time	Applied to me to a considerable degree or a good part of time	Applied to me to a considerable degree or a good part of time	Applied to me to some degree, or some of the time	Applied to me very much or most of the time	Applied to me to a considerable degree or a good part of time	Applied to me to a considerable degree or a good part of time	Applied to me to a considerable degree or a good part of time	Did not apply to me at all	Applied to me to a considerable degree or a good part of time	Applied to me very much or most of the time	Very Poor	Very Dissatisfied	Very Much	An Extreme Amount	Not at all	Not at all	Not at all
More than 45	Not at all	Married	3 or more	No	Never	Rarely	Often	Never	Never	Strongly agree	Strongly agree	Strongly agree	Strongly agree	Strongly agree	Strongly agree	Strongly agree	Strongly agree	Strongly agree	Strongly agree	Strongly agree	Strongly agree	Applied to me to some degree, or some of the time	Applied to me to a considerable degree or a good part of time	Applied to me to some degree, or some of the time	Did not apply to me at all	Applied to me to some degree, or some of the time	Applied to me to a considerable degree or a good part of time	Applied to me very much or most of the time	Applied to me to a considerable degree or a good part of time	Did not apply to me at all	Did not apply to me at all	Applied to me to some degree, or some of the time	Applied to me very much or most of the time	Applied to me to some degree, or some of the time	Applied to me very much or most of the time	Applied to me to some degree, or some of the time	Applied to me very much or most of the time	Did not apply to me at all	Did not apply to me at all	Did not apply to me at all	Did not apply to me at all	Did not apply to me at all	Good	Satisfied	A Moderate Amount	An Extreme Amount	A Moderate Amount	A Moderate Amount	A Little
More than 45	Not at all	Married	3 or more	No	Never	Rarely	Rarely	Never	Never	Very strongly agree	Very strongly agree	Very strongly agree	Very strongly agree	Very strongly agree	Very strongly agree	Very strongly agree	Very strongly agree	Very strongly agree	Very strongly agree	Very strongly agree	Very strongly agree	Applied to me to a considerable degree or a good part of time	Applied to me to a considerable degree or a good part of time	Did not apply to me at all	Applied to me very much or most of the time	Applied to me to a considerable degree or a good part of time	Applied to me to some degree, or some of the time	Did not apply to me at all	Applied to me to some degree, or some of the time	Did not apply to me at all	Did not apply to me at all	Applied to me very much or most of the time	Applied to me to some degree, or some of the time	Applied to me to some degree, or some of the time	Applied to me very much or most of the time	Applied to me to some degree, or some of the time	Applied to me to some degree, or some of the time	Did not apply to me at all	Did not apply to me at all	Did not apply to me at all	Did not apply to me at all	Did not apply to me at all	Good	Satisfied	Very Much	Very Much	An Extreme Amount	A Moderate Amount	A Moderate Amount
35-44	Tertiary School	Widow	1	No	Often	Often	Rarely	Never	Never	Mildly Disagree	Mildly Disagree	Mildly agree	Mildly agree	Mildly Disagree	Neutral	Neutral	Mildly agree	Neutral	Mildly Disagree	Mildly agree	Neutral	Applied to me to a considerable degree or a good part of time	Did not apply to me at all	Applied to me very much or most of the time	Applied to me to some degree, or some of the time	Applied to me to some degree, or some of the time	Applied to me to some degree, or some of the time	Did not apply to me at all	Applied to me to some degree, or some of the time	Did not apply to me at all	Applied to me very much or most of the time	Applied to me to some degree, or some of the time	Applied to me to a considerable degree or a good part of time	Applied to me to some degree, or some of the time	Applied to me to a considerable degree or a good part of time	Applied to me very much or most of the time	Applied to me to some degree, or some of the time	Applied to me to some degree, or some of the time	Applied to me to a considerable degree or a good part of time	Applied to me to some degree, or some of the time	Applied to me to a considerable degree or a good part of time	Applied to me very much or most of the time	Neither poor nor good	Satisfied	A Moderate Amount	An Extreme Amount	Not at all	Not at all	A Little
More than 45	Not at all	Married	3 or more	No	Never	Often	Rarely	Never	Sometimes	Mildly agree	Mildly agree	Mildly agree	Mildly agree	Mildly agree	Mildly agree	Mildly agree	Mildly agree	Mildly agree	Mildly agree	Mildly agree	Mildly agree	Applied to me to some degree, or some of the time	Did not apply to me at all	Applied to me to some degree, or some of the time	Applied to me to some degree, or some of the time	Applied to me to some degree, or some of the time	Applied to me to some degree, or some of the time	Did not apply to me at all	Applied to me to some degree, or some of the time	Applied to me to some degree, or some of the time	Applied to me to some degree, or some of the time	Applied to me to some degree, or some of the time	Applied to me to some degree, or some of the time	Applied to me to some degree, or some of the time	Applied to me to some degree, or some of the time	Applied to me to some degree, or some of the time	Applied to me to some degree, or some of the time	Applied to me to some degree, or some of the time	Applied to me to some degree, or some of the time	Applied to me to some degree, or some of the time	Applied to me to some degree, or some of the time	Applied to me to some degree, or some of the time	Good	Satisfied	A Moderate Amount	A Moderate Amount	A Moderate Amount	A Moderate Amount	A Little
More than 45	Primary School	Married	3 or more	No	Never	Rarely	Rarely	Never	Never	Very strongly agree	Very strongly agree	Very strongly agree	Very strongly agree	Very strongly agree	Very strongly agree	Very strongly agree	Very strongly agree	Very strongly agree	Very strongly agree	Very strongly agree	Very strongly agree	Applied to me to some degree, or some of the time	Applied to me to some degree, or some of the time	Applied to me to some degree, or some of the time	Did not apply to me at all	Applied to me to some degree, or some of the time	Applied to me to some degree, or some of the time	Did not apply to me at all	Applied to me to some degree, or some of the time	Applied to me to some degree, or some of the time	Applied to me to some degree, or some of the time	Applied to me to some degree, or some of the time	Applied to me to some degree, or some of the time	Applied to me to some degree, or some of the time	Applied to me to some degree, or some of the time	Applied to me to some degree, or some of the time	Applied to me to some degree, or some of the time	Applied to me to some degree, or some of the time	Applied to me to some degree, or some of the time	Did not apply to me at all	Applied to me to some degree, or some of the time	Applied to me to some degree, or some of the time	Good	Satisfied	A Moderate Amount	A Moderate Amount	A Moderate Amount	A Moderate Amount	A Moderate Amount
25-34	Secondary School	Married	2	No	Never	Rarely	Rarely	Never	Never	Strongly agree	Strongly agree	Strongly agree	Strongly agree	Strongly agree	Strongly agree	Strongly agree	Strongly agree	Strongly agree	Strongly agree	Strongly agree	Strongly agree	Applied to me to some degree, or some of the time	Applied to me to some degree, or some of the time	Applied to me to some degree, or some of the time	Did not apply to me at all	Applied to me to some degree, or some of the time	Applied to me to some degree, or some of the time	Applied to me to some degree, or some of the time	Applied to me to some degree, or some of the time	Applied to me to some degree, or some of the time	Applied to me to some degree, or some of the time	Applied to me to some degree, or some of the time	Applied to me to some degree, or some of the time	Applied to me to some degree, or some of the time	Applied to me to some degree, or some of the time	Applied to me to some degree, or some of the time	Applied to me to some degree, or some of the time	Applied to me to some degree, or some of the time	Applied to me to some degree, or some of the time	Applied to me to some degree, or some of the time	Applied to me to some degree, or some of the time	Applied to me to some degree, or some of the time	Good	Satisfied	A Little	A Moderate Amount	A Little	A Little	A Little
25-34	Tertiary School	Married	1	Yes	Never	Rarely	Rarely	Never	Never	Strongly agree	Strongly agree	Strongly agree	Strongly agree	Strongly agree	Strongly agree	Strongly agree	Strongly agree	Strongly agree	Strongly agree	Strongly agree	Strongly agree	Applied to me to some degree, or some of the time	Applied to me to a considerable degree or a good part of time	Applied to me to some degree, or some of the time	Did not apply to me at all	Did not apply to me at all	Did not apply to me at all	Did not apply to me at all	Did not apply to me at all	Did not apply to me at all	Applied to me to a considerable degree or a good part of time	Applied to me to some degree, or some of the time	Applied to me to some degree, or some of the time	Applied to me to some degree, or some of the time	Applied to me to a considerable degree or a good part of time	Did not apply to me at all	Did not apply to me at all	Did not apply to me at all	Did not apply to me at all	Did not apply to me at all	Did not apply to me at all	Did not apply to me at all	Good	Satisfied	A Little	A Moderate Amount	Very Much	Very Much	Very Much
More than 45	Tertiary School	Married	3 or more	No	Never	Rarely	Rarely	Never	Never	Very strongly agree	Very strongly agree	Very strongly agree	Very strongly agree	Very strongly agree	Very strongly agree	Very strongly agree	Very strongly agree	Very strongly agree	Very strongly agree	Very strongly agree	Very strongly agree	Applied to me to some degree, or some of the time	Applied to me to a considerable degree or a good part of time	Did not apply to me at all	Did not apply to me at all	Applied to me to some degree, or some of the time	Did not apply to me at all	Did not apply to me at all	Applied to me to some degree, or some of the time	Did not apply to me at all	Did not apply to me at all	Applied to me to some degree, or some of the time	Applied to me to some degree, or some of the time	Applied to me to some degree, or some of the time	Applied to me to some degree, or some of the time	Applied to me to some degree, or some of the time	Did not apply to me at all	Did not apply to me at all	Did not apply to me at all	Did not apply to me at all	Applied to me to some degree, or some of the time	Did not apply to me at all	Good	Satisfied	A Moderate Amount	A Moderate Amount	A Moderate Amount	A Moderate Amount	A Moderate Amount
More than 45	Primary School	Married	3 or more	No	Never	Rarely	Rarely	Never	Never	Very strongly agree	Very strongly agree	Very strongly agree	Very strongly agree	Very strongly agree	Neutral	Neutral	Very strongly agree	Very strongly agree	Very strongly agree	Very strongly agree	Neutral	Applied to me to some degree, or some of the time	Did not apply to me at all	Applied to me to a considerable degree or a good part of time	Did not apply to me at all	Applied to me to a considerable degree or a good part of time	Applied to me to some degree, or some of the time	Did not apply to me at all	Applied to me to some degree, or some of the time	Applied to me to a considerable degree or a good part of time	Applied to me to some degree, or some of the time	Applied to me to some degree, or some of the time	Applied to me to some degree, or some of the time	Applied to me to a considerable degree or a good part of time	Applied to me to a considerable degree or a good part of time	Applied to me to a considerable degree or a good part of time	Applied to me to a considerable degree or a good part of time	Applied to me to a considerable degree or a good part of time	Applied to me to some degree, or some of the time	Did not apply to me at all	Applied to me to a considerable degree or a good part of time	Applied to me to a considerable degree or a good part of time	Neither poor nor good	Neither satisfied or nor dissatisfied	An Extreme Amount	An Extreme Amount	A Little	A Little	A Little
More than 45	Primary School	Married	3 or more	No	Never	Rarely	Rarely	Never	Never	Mildly agree	Mildly agree	Mildly agree	Mildly agree	Mildly agree	Mildly agree	Mildly agree	Mildly agree	Mildly agree	Mildly agree	Mildly agree	Mildly agree	Applied to me to a considerable degree or a good part of time	Applied to me to some degree, or some of the time	Applied to me very much or most of the time	Did not apply to me at all	Applied to me very much or most of the time	Applied to me to a considerable degree or a good part of time	Did not apply to me at all	Applied to me to a considerable degree or a good part of time	Applied to me very much or most of the time	Applied to me very much or most of the time	Applied to me to a considerable degree or a good part of time	Applied to me to a considerable degree or a good part of time	Applied to me very much or most of the time	Applied to me very much or most of the time	Applied to me very much or most of the time	Applied to me very much or most of the time	Applied to me to a considerable degree or a good part of time	Applied to me to a considerable degree or a good part of time	Did not apply to me at all	Applied to me to a considerable degree or a good part of time	Applied to me very much or most of the time	Good	Satisfied	Very Much	An Extreme Amount	A Little	A Little	A Little
35-44	Not at all	Married	3 or more	No	Often	Often	Often	Never	Never	Mildly Disagree	Mildly agree	Mildly agree	Mildly agree	Mildly Disagree	Mildly Disagree	Mildly Disagree	Mildly agree	Mildly Disagree	Mildly Disagree	Mildly agree	Mildly Disagree	Applied to me to some degree, or some of the time	Did not apply to me at all	Applied to me to a considerable degree or a good part of time	Did not apply to me at all	Applied to me to a considerable degree or a good part of time	Applied to me to some degree, or some of the time	Did not apply to me at all	Applied to me to some degree, or some of the time	Applied to me to a considerable degree or a good part of time	Applied to me to a considerable degree or a good part of time	Applied to me to some degree, or some of the time	Applied to me to some degree, or some of the time	Applied to me to a considerable degree or a good part of time	Applied to me to some degree, or some of the time	Applied to me to a considerable degree or a good part of time	Applied to me to a considerable degree or a good part of time	Applied to me to some degree, or some of the time	Applied to me to some degree, or some of the time	Did not apply to me at all	Applied to me to some degree, or some of the time	Applied to me to some degree, or some of the time	Good	Satisfied	A Moderate Amount	An Extreme Amount	A Little	A Little	A Little
35-44	Primary School	Married	1	No	Never	Rarely	Rarely	Never	Never	Strongly agree	Strongly agree	Strongly agree	Strongly agree	Strongly agree	Strongly agree	Strongly agree	Strongly agree	Strongly agree	Strongly agree	Strongly agree	Strongly agree	Applied to me to some degree, or some of the time	Did not apply to me at all	Applied to me to a considerable degree or a good part of time	Did not apply to me at all	Applied to me to a considerable degree or a good part of time	Applied to me to some degree, or some of the time	Did not apply to me at all	Applied to me to some degree, or some of the time	Applied to me to a considerable degree or a good part of time	Applied to me to a considerable degree or a good part of time	Applied to me to some degree, or some of the time	Applied to me to some degree, or some of the time	Applied to me to some degree, or some of the time	Applied to me to some degree, or some of the time	Applied to me to a considerable degree or a good part of time	Applied to me to a considerable degree or a good part of time	Applied to me to a considerable degree or a good part of time	Applied to me to some degree, or some of the time	Did not apply to me at all	Applied to me to some degree, or some of the time	Applied to me to a considerable degree or a good part of time	Good	Satisfied	A Little	Very Much	A Moderate Amount	A Little	A Moderate Amount
More than 45	Primary School	Married	2	No	Never	Rarely	Rarely	Never	Sometimes	Strongly agree	Strongly agree	Strongly agree	Strongly agree	Strongly agree	Strongly agree	Strongly agree	Strongly agree	Strongly agree	Strongly agree	Strongly agree	Strongly agree	Applied to me very much or most of the time	Applied to me to a considerable degree or a good part of time	Applied to me to a considerable degree or a good part of time	Applied to me to some degree, or some of the time	Applied to me to some degree, or some of the time	Applied to me very much or most of the time	Did not apply to me at all	Applied to me very much or most of the time	Applied to me to a considerable degree or a good part of time	Applied to me to a considerable degree or a good part of time	Applied to me very much or most of the time	Applied to me very much or most of the time	Applied to me very much or most of the time	Applied to me to a considerable degree or a good part of time	Applied to me very much or most of the time	Applied to me very much or most of the time	Applied to me to a considerable degree or a good part of time	Applied to me very much or most of the time	Did not apply to me at all	Applied to me very much or most of the time	Applied to me to a considerable degree or a good part of time	Poor	Dissatisfied	Very Much	An Extreme Amount	A Little	A Moderate Amount	A Moderate Amount
35-44	Not at all	Married	None	Yes	Often	Rarely	Often	Never	Sometimes	Mildly agree	Mildly agree	Mildly agree	Mildly agree	Mildly agree	Neutral	Mildly agree	Mildly agree	Neutral	Mildly agree	Mildly agree	Neutral	Applied to me to a considerable degree or a good part of time	Did not apply to me at all	Applied to me to some degree, or some of the time	Did not apply to me at all	Applied to me to some degree, or some of the time	Applied to me to some degree, or some of the time	Did not apply to me at all	Applied to me to some degree, or some of the time	Applied to me to some degree, or some of the time	Applied to me to some degree, or some of the time	Applied to me to some degree, or some of the time	Applied to me to some degree, or some of the time	Applied to me to some degree, or some of the time	Applied to me to some degree, or some of the time	Applied to me to some degree, or some of the time	Applied to me to some degree, or some of the time	Applied to me to some degree, or some of the time	Applied to me to some degree, or some of the time	Did not apply to me at all	Applied to me to some degree, or some of the time	Applied to me to some degree, or some of the time	Good	Satisfied	A Little	Very Much	A Little	A Moderate Amount	A Moderate Amount
35-44	Tertiary School	Single	None	No	Never	Rarely	Rarely	Never	Sometimes	Very strongly agree	Very strongly agree	Very strongly agree	Very strongly agree	Very strongly agree	Very strongly agree	Very strongly agree	Very strongly agree	Very strongly agree	Very strongly agree	Very strongly agree	Very strongly agree	Applied to me to some degree, or some of the time	Applied to me to a considerable degree or a good part of time	Applied to me to some degree, or some of the time	Did not apply to me at all	Applied to me to some degree, or some of the time	Applied to me to some degree, or some of the time	Did not apply to me at all	Applied to me to some degree, or some of the time	Applied to me to some degree, or some of the time	Applied to me to some degree, or some of the time	Applied to me to some degree, or some of the time	Applied to me to some degree, or some of the time	Applied to me to some degree, or some of the time	Applied to me to some degree, or some of the time	Applied to me to some degree, or some of the time	Applied to me to some degree, or some of the time	Applied to me to some degree, or some of the time	Applied to me to some degree, or some of the time	Applied to me to some degree, or some of the time	Applied to me to some degree, or some of the time	Applied to me to some degree, or some of the time	Good	Very satisfied	A Little	Very Much	Very Much	Very Much	Very Much
More than 45	Not at all	Married	3 or more	No	Never	Rarely	Rarely	Never	Never	Very strongly agree	Very strongly agree	Very strongly agree	Very strongly agree	Very strongly agree	Very strongly agree	Very strongly agree	Very strongly agree	Very strongly agree	Very strongly agree	Very strongly agree	Very strongly agree	Did not apply to me at all	Did not apply to me at all	Did not apply to me at all	Did not apply to me at all	Did not apply to me at all	Did not apply to me at all	Did not apply to me at all	Did not apply to me at all	Did not apply to me at all	Did not apply to me at all	Applied to me to some degree, or some of the time	Applied to me to some degree, or some of the time	Did not apply to me at all	Did not apply to me at all	Did not apply to me at all	Did not apply to me at all	Did not apply to me at all	Did not apply to me at all	Did not apply to me at all	Did not apply to me at all	Did not apply to me at all	Good	Satisfied	A Moderate Amount	An Extreme Amount	A Moderate Amount	Very Much	A Moderate Amount
More than 45	Not at all	Married	2	No	Never	Rarely	Rarely	Never	Never	Mildly agree	Very strongly agree	Very strongly agree	Very strongly agree	Strongly agree	Mildly agree	Mildly agree	Strongly agree	Mildly agree	Strongly agree	Very strongly agree	Mildly agree	Applied to me to some degree, or some of the time	Did not apply to me at all	Applied to me to some degree, or some of the time	Did not apply to me at all	Applied to me to some degree, or some of the time	Applied to me to some degree, or some of the time	Applied to me to a considerable degree or a good part of time	Applied to me to some degree, or some of the time	Applied to me to some degree, or some of the time	Applied to me to some degree, or some of the time	Applied to me to some degree, or some of the time	Applied to me to some degree, or some of the time	Applied to me to some degree, or some of the time	Applied to me to some degree, or some of the time	Applied to me to some degree, or some of the time	Applied to me to some degree, or some of the time	Applied to me to some degree, or some of the time	Applied to me to some degree, or some of the time	Did not apply to me at all	Applied to me to some degree, or some of the time	Applied to me to some degree, or some of the time	Good	Satisfied	Very Much	Very Much	An Extreme Amount	Very Much	A Moderate Amount
35-44	Not at all	Married	3 or more	No	Often	Often	Often	Never	Never	Mildly agree	Mildly agree	Mildly agree	Mildly agree	Mildly Disagree	Mildly agree	Mildly agree	Mildly agree	Mildly agree	Mildly Disagree	Mildly agree	Mildly agree	Applied to me to a considerable degree or a good part of time	Did not apply to me at all	Applied to me to a considerable degree or a good part of time	Did not apply to me at all	Applied to me to a considerable degree or a good part of time	Applied to me to a considerable degree or a good part of time	Did not apply to me at all	Applied to me to a considerable degree or a good part of time	Applied to me to some degree, or some of the time	Applied to me to some degree, or some of the time	Applied to me to a considerable degree or a good part of time	Applied to me to a considerable degree or a good part of time	Applied to me to a considerable degree or a good part of time	Applied to me to a considerable degree or a good part of time	Applied to me to some degree, or some of the time	Applied to me to a considerable degree or a good part of time	Applied to me to some degree, or some of the time	Applied to me to a considerable degree or a good part of time	Did not apply to me at all	Applied to me to a considerable degree or a good part of time	Applied to me to a considerable degree or a good part of time	Neither poor nor good	Dissatisfied	A Moderate Amount	An Extreme Amount	A Moderate Amount	A Moderate Amount	A Moderate Amount
More than 45	Primary School	Married	3 or more	Yes	Never	Rarely	Rarely	Never	Never	Mildly agree	Mildly agree	Mildly agree	Mildly agree	Mildly agree	Mildly agree	Mildly agree	Mildly agree	Mildly agree	Mildly agree	Mildly agree	Mildly agree	Applied to me to some degree, or some of the time	Applied to me to some degree, or some of the time	Did not apply to me at all	Did not apply to me at all	Applied to me to some degree, or some of the time	Applied to me to some degree, or some of the time	Did not apply to me at all	Applied to me to some degree, or some of the time	Applied to me to a considerable degree or a good part of time	Applied to me to some degree, or some of the time	Applied to me to some degree, or some of the time	Applied to me to some degree, or some of the time	Applied to me to some degree, or some of the time	Applied to me to some degree, or some of the time	Applied to me to a considerable degree or a good part of time	Applied to me to some degree, or some of the time	Applied to me to some degree, or some of the time	Applied to me to some degree, or some of the time	Applied to me to some degree, or some of the time	Did not apply to me at all	Did not apply to me at all	Good	Satisfied	A Moderate Amount	An Extreme Amount	A Moderate Amount	A Moderate Amount	A Moderate Amount
35-44	Not at all	Single	None	No	Never	Rarely	Rarely	Never	Never	Strongly agree	Strongly agree	Strongly agree	Strongly agree	Strongly agree	Strongly agree	Strongly agree	Strongly agree	Strongly agree	Strongly agree	Strongly agree	Strongly agree	Applied to me to some degree, or some of the time	Applied to me very much or most of the time	Applied to me to some degree, or some of the time	Did not apply to me at all	Applied to me to some degree, or some of the time	Applied to me to some degree, or some of the time	Did not apply to me at all	Applied to me to some degree, or some of the time	Applied to me very much or most of the time	Applied to me to some degree, or some of the time	Applied to me to some degree, or some of the time	Applied to me to some degree, or some of the time	Applied to me to some degree, or some of the time	Applied to me to some degree, or some of the time	Applied to me very much or most of the time	Applied to me to some degree, or some of the time	Applied to me to some degree, or some of the time	Applied to me to some degree, or some of the time	Applied to me to some degree, or some of the time	Applied to me to a considerable degree or a good part of time	Applied to me to a considerable degree or a good part of time	Good	Satisfied	A Little	A Moderate Amount	A Moderate Amount	A Little	A Little
35-44	Primary School	Married	2	Yes	Never	Rarely	Rarely	Never	Never	Strongly agree	Strongly agree	Strongly agree	Strongly agree	Strongly agree	Mildly agree	Mildly agree	Strongly agree	Mildly agree	Strongly agree	Strongly agree	Mildly agree	Applied to me to some degree, or some of the time	Applied to me to some degree, or some of the time	Applied to me to some degree, or some of the time	Applied to me to some degree, or some of the time	Applied to me to some degree, or some of the time	Applied to me to some degree, or some of the time	Did not apply to me at all	Applied to me to some degree, or some of the time	Applied to me to some degree, or some of the time	Applied to me to some degree, or some of the time	Applied to me to some degree, or some of the time	Applied to me to some degree, or some of the time	Applied to me to some degree, or some of the time	Applied to me to some degree, or some of the time	Applied to me to some degree, or some of the time	Applied to me to some degree, or some of the time	Applied to me to some degree, or some of the time	Applied to me to some degree, or some of the time	Applied to me to some degree, or some of the time	Applied to me to some degree, or some of the time	Applied to me to some degree, or some of the time	Good	Satisfied	A Moderate Amount	Very Much	A Moderate Amount	A Moderate Amount	A Moderate Amount
18-24	Secondary School	Single	None	No	Never	Rarely	Rarely	Never	Never	Very strongly agree	Very strongly agree	Very strongly agree	Very strongly agree	Very strongly agree	Very strongly agree	Very strongly agree	Very strongly agree	Very strongly agree	Very strongly agree	Very strongly agree	Very strongly agree	Applied to me to some degree, or some of the time	Did not apply to me at all	Applied to me to some degree, or some of the time	Did not apply to me at all	Applied to me to some degree, or some of the time	Applied to me to some degree, or some of the time	Did not apply to me at all	Applied to me to some degree, or some of the time	Applied to me very much or most of the time	Applied to me to some degree, or some of the time	Applied to me to some degree, or some of the time	Applied to me to some degree, or some of the time	Applied to me to some degree, or some of the time	Applied to me to some degree, or some of the time	Applied to me very much or most of the time	Applied to me to some degree, or some of the time	Applied to me to some degree, or some of the time	Applied to me to some degree, or some of the time	Did not apply to me at all	Applied to me to some degree, or some of the time	Applied to me to some degree, or some of the time	Good	Satisfied	Not at all	A Moderate Amount	Very Much	A Moderate Amount	A Moderate Amount
35-44	Not at all	Divorced	1	No	Often	Rarely	Rarely	Often	Never	Very strongly disagree	Very strongly disagree	Mildly agree	Mildly agree	Very strongly disagree	Neutral	Neutral	Mildly agree	Neutral	Very strongly disagree	Mildly agree	Neutral	Applied to me very much or most of the time	Did not apply to me at all	Applied to me very much or most of the time	Applied to me to a considerable degree or a good part of time	Applied to me to some degree, or some of the time	Applied to me to a considerable degree or a good part of time	Did not apply to me at all	Applied to me to a considerable degree or a good part of time	Applied to me very much or most of the time	Applied to me to some degree, or some of the time	Applied to me to a considerable degree or a good part of time	Applied to me to a considerable degree or a good part of time	Applied to me very much or most of the time	Applied to me very much or most of the time	Applied to me very much or most of the time	Applied to me to a considerable degree or a good part of time	Applied to me very much or most of the time	Applied to me to a considerable degree or a good part of time	Did not apply to me at all	Applied to me very much or most of the time	Applied to me very much or most of the time	Very Poor	Very Dissatisfied	Very Much	An Extreme Amount	Not at all	Not at all	A Little
More than 45	Primary School	Married	3 or more	No	Often	Often	Rarely	Never	Never	Strongly agree	Strongly agree	Strongly agree	Strongly agree	Strongly agree	Strongly agree	Strongly agree	Strongly agree	Strongly agree	Strongly agree	Strongly agree	Strongly agree	Applied to me to some degree, or some of the time	Did not apply to me at all	Applied to me to some degree, or some of the time	Did not apply to me at all	Applied to me to some degree, or some of the time	Applied to me to some degree, or some of the time	Did not apply to me at all	Applied to me to some degree, or some of the time	Applied to me to some degree, or some of the time	Applied to me to some degree, or some of the time	Applied to me to some degree, or some of the time	Applied to me to some degree, or some of the time	Applied to me to some degree, or some of the time	Applied to me to some degree, or some of the time	Applied to me to some degree, or some of the time	Applied to me to some degree, or some of the time	Applied to me to some degree, or some of the time	Applied to me to some degree, or some of the time	Applied to me to some degree, or some of the time	Applied to me to some degree, or some of the time	Applied to me to some degree, or some of the time	Good	Satisfied	A Moderate Amount	Very Much	A Little	A Moderate Amount	A Moderate Amount
25-34	Not at all	Single	None	No	Never	Rarely	Rarely	Never	Sometimes	Very strongly agree	Very strongly agree	Very strongly agree	Very strongly agree	Very strongly agree	Very strongly agree	Very strongly agree	Very strongly agree	Very strongly agree	Very strongly agree	Very strongly agree	Very strongly agree	Applied to me to some degree, or some of the time	Applied to me to some degree, or some of the time	Applied to me very much or most of the time	Did not apply to me at all	Applied to me to some degree, or some of the time	Applied to me to some degree, or some of the time	Did not apply to me at all	Applied to me to some degree, or some of the time	Applied to me very much or most of the time	Applied to me to some degree, or some of the time	Applied to me to some degree, or some of the time	Applied to me to some degree, or some of the time	Applied to me to some degree, or some of the time	Applied to me to some degree, or some of the time	Applied to me very much or most of the time	Applied to me to some degree, or some of the time	Applied to me to some degree, or some of the time	Applied to me to some degree, or some of the time	Applied to me to some degree, or some of the time	Applied to me to some degree, or some of the time	Applied to me to some degree, or some of the time	Good	Satisfied	A Moderate Amount	An Extreme Amount	A Moderate Amount	A Moderate Amount	A Moderate Amount
More than 45	Not at all	Married	3 or more	No	Never	Rarely	Rarely	Never	Never	Very strongly agree	Very strongly agree	Very strongly agree	Very strongly agree	Very strongly agree	Very strongly agree	Very strongly agree	Very strongly agree	Very strongly agree	Very strongly agree	Very strongly agree	Very strongly agree	Applied to me to a considerable degree or a good part of time	Did not apply to me at all	Applied to me to a considerable degree or a good part of time	Did not apply to me at all	Applied to me to a considerable degree or a good part of time	Applied to me to a considerable degree or a good part of time	Did not apply to me at all	Applied to me to a considerable degree or a good part of time	Did not apply to me at all	Applied to me to a considerable degree or a good part of time	Applied to me to a considerable degree or a good part of time	Applied to me to a considerable degree or a good part of time	Applied to me to a considerable degree or a good part of time	Applied to me to a considerable degree or a good part of time	Did not apply to me at all	Applied to me to a considerable degree or a good part of time	Applied to me to a considerable degree or a good part of time	Applied to me to a considerable degree or a good part of time	Did not apply to me at all	Applied to me to a considerable degree or a good part of time	Applied to me to a considerable degree or a good part of time	Good	Satisfied	An Extreme Amount	A Moderate Amount	An Extreme Amount	A Little	A Little
35-44	Not at all	Married	2	No	Often	Rarely	Often	Often	Sometimes	Mildly agree	Mildly agree	Mildly agree	Mildly agree	Mildly agree	Mildly agree	Mildly agree	Mildly agree	Mildly agree	Mildly agree	Mildly agree	Mildly agree	Applied to me to a considerable degree or a good part of time	Applied to me to a considerable degree or a good part of time	Applied to me very much or most of the time	Applied to me to some degree, or some of the time	Applied to me to a considerable degree or a good part of time	Applied to me to a considerable degree or a good part of time	Applied to me to some degree, or some of the time	Applied to me to a considerable degree or a good part of time	Applied to me very much or most of the time	Applied to me to a considerable degree or a good part of time	Applied to me to a considerable degree or a good part of time	Applied to me to a considerable degree or a good part of time	Applied to me to a considerable degree or a good part of time	Applied to me to a considerable degree or a good part of time	Applied to me to a considerable degree or a good part of time	Applied to me to a considerable degree or a good part of time	Applied to me to a considerable degree or a good part of time	Applied to me to a considerable degree or a good part of time	Applied to me to some degree, or some of the time	Applied to me to a considerable degree or a good part of time	Applied to me to a considerable degree or a good part of time	Poor	Dissatisfied	Very Much	An Extreme Amount	A Little	Not at all	Not at all
35-44	Not at all	Married	2	No	Often	Often	Often	Often	Never	Mildly agree	Mildly agree	Mildly agree	Mildly agree	Mildly agree	Mildly agree	Mildly agree	Mildly agree	Mildly agree	Mildly agree	Mildly agree	Mildly agree	Applied to me to some degree, or some of the time	Did not apply to me at all	Applied to me to some degree, or some of the time	Did not apply to me at all	Applied to me to some degree, or some of the time	Applied to me to some degree, or some of the time	Did not apply to me at all	Applied to me to some degree, or some of the time	Applied to me to some degree, or some of the time	Applied to me to some degree, or some of the time	Applied to me to some degree, or some of the time	Applied to me to some degree, or some of the time	Applied to me to some degree, or some of the time	Applied to me to some degree, or some of the time	Applied to me to some degree, or some of the time	Applied to me to some degree, or some of the time	Applied to me to some degree, or some of the time	Applied to me to some degree, or some of the time	Applied to me to some degree, or some of the time	Applied to me to some degree, or some of the time	Applied to me to some degree, or some of the time	Good	Satisfied	A Moderate Amount	An Extreme Amount	A Moderate Amount	A Moderate Amount	A Moderate Amount
35-44	Tertiary School	Married	1	No	Often	Often	Rarely	Never	Never	Mildly Disagree	Mildly Disagree	Mildly agree	Mildly agree	Mildly Disagree	Mildly agree	Mildly agree	Mildly agree	Mildly agree	Mildly Disagree	Mildly agree	Mildly agree	Applied to me very much or most of the time	Applied to me to some degree, or some of the time	Applied to me to a considerable degree or a good part of time	Did not apply to me at all	Applied to me to a considerable degree or a good part of time	Applied to me to a considerable degree or a good part of time	Did not apply to me at all	Applied to me to a considerable degree or a good part of time	Applied to me to a considerable degree or a good part of time	Applied to me to a considerable degree or a good part of time	Applied to me to a considerable degree or a good part of time	Applied to me to a considerable degree or a good part of time	Applied to me very much or most of the time	Applied to me very much or most of the time	Applied to me to a considerable degree or a good part of time	Applied to me very much or most of the time	Applied to me very much or most of the time	Applied to me to a considerable degree or a good part of time	Applied to me to some degree, or some of the time	Applied to me very much or most of the time	Applied to me very much or most of the time	Neither poor nor good	Neither satisfied or nor dissatisfied	A Moderate Amount	An Extreme Amount	A Little	Not at all	A Little
18-24	Secondary School	Single	None	No	Never	Rarely	Rarely	Never	Never	Very strongly agree	Very strongly agree	Very strongly agree	Very strongly agree	Very strongly agree	Very strongly agree	Very strongly agree	Very strongly agree	Very strongly agree	Very strongly agree	Very strongly agree	Very strongly agree	Applied to me to some degree, or some of the time	Applied to me to a considerable degree or a good part of time	Applied to me to some degree, or some of the time	Did not apply to me at all	Applied to me to some degree, or some of the time	Applied to me to some degree, or some of the time	Did not apply to me at all	Applied to me to some degree, or some of the time	Applied to me to some degree, or some of the time	Applied to me to some degree, or some of the time	Applied to me to some degree, or some of the time	Applied to me to some degree, or some of the time	Applied to me to some degree, or some of the time	Applied to me to some degree, or some of the time	Applied to me to some degree, or some of the time	Applied to me to some degree, or some of the time	Applied to me to some degree, or some of the time	Applied to me to some degree, or some of the time	Applied to me to some degree, or some of the time	Applied to me to some degree, or some of the time	Applied to me to some degree, or some of the time	Good	Very satisfied	A Little	A Moderate Amount	Very Much	Very Much	Very Much
More than 45	Not at all	Married	3 or more	No	Often	Often	Often	Never	Never	Strongly agree	Strongly agree	Strongly agree	Strongly agree	Strongly agree	Strongly agree	Strongly agree	Strongly agree	Strongly agree	Strongly agree	Strongly agree	Strongly agree	Applied to me to a considerable degree or a good part of time	Applied to me to some degree, or some of the time	Did not apply to me at all	Did not apply to me at all	Applied to me to some degree, or some of the time	Applied to me to some degree, or some of the time	Did not apply to me at all	Applied to me to some degree, or some of the time	Did not apply to me at all	Applied to me to some degree, or some of the time	Applied to me to some degree, or some of the time	Applied to me to some degree, or some of the time	Did not apply to me at all	Did not apply to me at all	Did not apply to me at all	Did not apply to me at all	Did not apply to me at all	Did not apply to me at all	Did not apply to me at all	Did not apply to me at all	Did not apply to me at all	Good	Neither satisfied or nor dissatisfied	A Moderate Amount	An Extreme Amount	A Moderate Amount	A Moderate Amount	A Moderate Amount
25-34	Tertiary School	Single	None	Yes	Never	Rarely	Rarely	Never	Sometimes	Strongly agree	Strongly agree	Strongly agree	Strongly agree	Strongly agree	Mildly agree	Mildly agree	Strongly agree	Mildly agree	Strongly agree	Strongly agree	Mildly agree	Applied to me to some degree, or some of the time	Did not apply to me at all	Did not apply to me at all	Did not apply to me at all	Applied to me to some degree, or some of the time	Applied to me to some degree, or some of the time	Did not apply to me at all	Applied to me to some degree, or some of the time	Applied to me very much or most of the time	Applied to me to some degree, or some of the time	Applied to me to some degree, or some of the time	Applied to me to some degree, or some of the time	Applied to me to some degree, or some of the time	Applied to me to some degree, or some of the time	Applied to me very much or most of the time	Applied to me to some degree, or some of the time	Applied to me to some degree, or some of the time	Applied to me to some degree, or some of the time	Applied to me to some degree, or some of the time	Applied to me to some degree, or some of the time	Applied to me to some degree, or some of the time	Good	Satisfied	A Moderate Amount	Very Much	A Moderate Amount	Very Much	Very Much
35-44	Secondary School	Married	3 or more	No	Often	Rarely	Often	Never	Never	Mildly agree	Mildly agree	Mildly agree	Mildly agree	Mildly agree	Very strongly disagree	Very strongly disagree	Mildly agree	Very strongly disagree	Mildly agree	Mildly agree	Very strongly disagree	Applied to me to a considerable degree or a good part of time	Applied to me to some degree, or some of the time	Applied to me to some degree, or some of the time	Did not apply to me at all	Applied to me to some degree, or some of the time	Applied to me to some degree, or some of the time	Did not apply to me at all	Applied to me to some degree, or some of the time	Applied to me to some degree, or some of the time	Applied to me to some degree, or some of the time	Applied to me to a considerable degree or a good part of time	Applied to me to a considerable degree or a good part of time	Applied to me to a considerable degree or a good part of time	Applied to me to a considerable degree or a good part of time	Applied to me to some degree, or some of the time	Applied to me to a considerable degree or a good part of time	Applied to me to a considerable degree or a good part of time	Applied to me to a considerable degree or a good part of time	Applied to me to a considerable degree or a good part of time	Applied to me to a considerable degree or a good part of time	Applied to me to a considerable degree or a good part of time	Poor	Very Dissatisfied	A Moderate Amount	An Extreme Amount	A Little	Not at all	Not at all
More than 45	Not at all	Widow	2	No	Often	Often	Often	Often	Sometimes	Neutral	Neutral	Mildly agree	Mildly agree	Neutral	Neutral	Neutral	Mildly agree	Neutral	Neutral	Neutral	Neutral	Applied to me very much or most of the time	Did not apply to me at all	Applied to me to a considerable degree or a good part of time	Applied to me to some degree, or some of the time	Applied to me to a considerable degree or a good part of time	Applied to me very much or most of the time	Applied to me to some degree, or some of the time	Applied to me very much or most of the time	Applied to me very much or most of the time	Applied to me very much or most of the time	Applied to me very much or most of the time	Applied to me very much or most of the time	Applied to me very much or most of the time	Applied to me very much or most of the time	Applied to me very much or most of the time	Applied to me very much or most of the time	Applied to me very much or most of the time	Applied to me very much or most of the time	Applied to me to some degree, or some of the time	Applied to me very much or most of the time	Applied to me very much or most of the time	Poor	Dissatisfied	An Extreme Amount	An Extreme Amount	Not at all	Not at all	Not at all
25-34	Primary School	Single	None	No	Never	Rarely	Rarely	Never	Never	Mildly agree	Mildly agree	Very strongly agree	Very strongly agree	Mildly agree	Very strongly agree	Very strongly agree	Very strongly agree	Very strongly agree	Mildly agree	Very strongly agree	Mildly agree	Applied to me to some degree, or some of the time	Did not apply to me at all	Applied to me to some degree, or some of the time	Did not apply to me at all	Applied to me to some degree, or some of the time	Applied to me to some degree, or some of the time	Did not apply to me at all	Applied to me to some degree, or some of the time	Applied to me to a considerable degree or a good part of time	Applied to me to some degree, or some of the time	Applied to me to some degree, or some of the time	Applied to me to some degree, or some of the time	Applied to me to some degree, or some of the time	Applied to me to some degree, or some of the time	Applied to me to a considerable degree or a good part of time	Applied to me to some degree, or some of the time	Applied to me to some degree, or some of the time	Applied to me to some degree, or some of the time	Did not apply to me at all	Applied to me to some degree, or some of the time	Applied to me to some degree, or some of the time	Good	Very satisfied	A Little	A Moderate Amount	A Moderate Amount	A Moderate Amount	A Moderate Amount
More than 45	Primary School	Married	3 or more	No	Often	Often	Often	Never	Always	Strongly agree	Strongly agree	Strongly agree	Strongly agree	Strongly agree	Mildly agree	Mildly agree	Strongly agree	Mildly agree	Strongly agree	Strongly agree	Mildly agree	Applied to me to a considerable degree or a good part of time	Applied to me to a considerable degree or a good part of time	Applied to me very much or most of the time	Did not apply to me at all	Applied to me to some degree, or some of the time	Applied to me to some degree, or some of the time	Did not apply to me at all	Applied to me to some degree, or some of the time	Applied to me to some degree, or some of the time	Applied to me to some degree, or some of the time	Applied to me to some degree, or some of the time	Applied to me to some degree, or some of the time	Applied to me to some degree, or some of the time	Applied to me to some degree, or some of the time	Applied to me to some degree, or some of the time	Applied to me to some degree, or some of the time	Applied to me to some degree, or some of the time	Applied to me to some degree, or some of the time	Applied to me to some degree, or some of the time	Applied to me to some degree, or some of the time	Applied to me to some degree, or some of the time	Good	Satisfied	A Moderate Amount	Very Much	Very Much	A Moderate Amount	A Moderate Amount
More than 45	Not at all	Married	3 or more	No	Never	Rarely	Rarely	Never	Always	Very strongly agree	Very strongly agree	Very strongly agree	Very strongly agree	Very strongly agree	Neutral	Neutral	Very strongly agree	Neutral	Very strongly agree	Very strongly agree	Neutral	Applied to me to some degree, or some of the time	Applied to me to some degree, or some of the time	Applied to me to a considerable degree or a good part of time	Did not apply to me at all	Applied to me to some degree, or some of the time	Applied to me to some degree, or some of the time	Did not apply to me at all	Applied to me to a considerable degree or a good part of time	Applied to me to a considerable degree or a good part of time	Applied to me to a considerable degree or a good part of time	Applied to me to a considerable degree or a good part of time	Applied to me to a considerable degree or a good part of time	Applied to me to a considerable degree or a good part of time	Applied to me to a considerable degree or a good part of time	Applied to me to a considerable degree or a good part of time	Applied to me to a considerable degree or a good part of time	Applied to me to a considerable degree or a good part of time	Applied to me to a considerable degree or a good part of time	Applied to me to some degree, or some of the time	Applied to me to some degree, or some of the time	Applied to me to some degree, or some of the time	Neither poor nor good	Dissatisfied	An Extreme Amount	An Extreme Amount	An Extreme Amount	A Little	A Little
25-34	Primary School	Single	None	No	Never	Rarely	Rarely	Never	Sometimes	Mildly agree	Mildly agree	Very strongly agree	Very strongly agree	Mildly agree	Mildly agree	Mildly agree	Mildly agree	Mildly agree	Very strongly agree	Mildly agree	Very strongly agree	Did not apply to me at all	Applied to me very much or most of the time	Applied to me to some degree, or some of the time	Did not apply to me at all	Did not apply to me at all	Did not apply to me at all	Did not apply to me at all	Applied to me to some degree, or some of the time	Applied to me very much or most of the time	Applied to me to some degree, or some of the time	Did not apply to me at all	Did not apply to me at all	Did not apply to me at all	Did not apply to me at all	Applied to me very much or most of the time	Applied to me to some degree, or some of the time	Did not apply to me at all	Did not apply to me at all	Did not apply to me at all	Applied to me to some degree, or some of the time	Applied to me to some degree, or some of the time	Good	Satisfied	A Little	Very Much	Very Much	Very Much	Very Much
25-34	Tertiary School	Single	None	No	Never	Rarely	Rarely	Never	Always	Very strongly agree	Very strongly agree	Very strongly agree	Very strongly agree	Very strongly agree	Very strongly agree	Very strongly agree	Very strongly agree	Very strongly agree	Very strongly agree	Very strongly agree	Very strongly agree	Applied to me to some degree, or some of the time	Applied to me very much or most of the time	Applied to me to some degree, or some of the time	Did not apply to me at all	Applied to me to some degree, or some of the time	Applied to me to some degree, or some of the time	Did not apply to me at all	Applied to me to some degree, or some of the time	Applied to me to some degree, or some of the time	Applied to me to some degree, or some of the time	Applied to me to some degree, or some of the time	Applied to me to some degree, or some of the time	Applied to me to some degree, or some of the time	Applied to me to some degree, or some of the time	Applied to me to some degree, or some of the time	Applied to me to some degree, or some of the time	Applied to me to some degree, or some of the time	Applied to me to some degree, or some of the time	Applied to me to some degree, or some of the time	Applied to me to some degree, or some of the time	Applied to me to some degree, or some of the time	Good	Satisfied	A Little	A Moderate Amount	A Moderate Amount	Very Much	Very Much
More than 45	Tertiary School	Married	1	No	Never	Rarely	Rarely	Never	Always	Mildly agree	Mildly agree	Mildly agree	Mildly agree	Mildly agree	Mildly agree	Mildly agree	Mildly agree	Mildly agree	Mildly agree	Mildly agree	Mildly agree	Applied to me very much or most of the time	Did not apply to me at all	Applied to me very much or most of the time	Applied to me to some degree, or some of the time	Applied to me to a considerable degree or a good part of time	Applied to me to a considerable degree or a good part of time	Did not apply to me at all	Applied to me to a considerable degree or a good part of time	Applied to me very much or most of the time	Applied to me to a considerable degree or a good part of time	Applied to me to a considerable degree or a good part of time	Applied to me to a considerable degree or a good part of time	Applied to me to a considerable degree or a good part of time	Applied to me to a considerable degree or a good part of time	Applied to me very much or most of the time	Applied to me to a considerable degree or a good part of time	Applied to me to a considerable degree or a good part of time	Applied to me to a considerable degree or a good part of time	Applied to me to some degree, or some of the time	Applied to me to a considerable degree or a good part of time	Applied to me to a considerable degree or a good part of time	Neither poor nor good	Dissatisfied	Very Much	An Extreme Amount	A Little	A Little	A Little
More than 45	Not at all	Married	3 or more	No	Often	Often	Often	Often	Sometimes	Strongly disagree	Mildly agree	Mildly Disagree	Mildly Disagree	Strongly disagree	Mildly Disagree	Mildly Disagree	Mildly Disagree	Mildly Disagree	Strongly disagree	Mildly Disagree	Mildly Disagree	Applied to me very much or most of the time	Did not apply to me at all	Applied to me very much or most of the time	Did not apply to me at all	Applied to me very much or most of the time	Applied to me very much or most of the time	Did not apply to me at all	Applied to me very much or most of the time	Applied to me very much or most of the time	Applied to me very much or most of the time	Applied to me very much or most of the time	Applied to me very much or most of the time	Applied to me very much or most of the time	Applied to me very much or most of the time	Applied to me very much or most of the time	Applied to me very much or most of the time	Applied to me very much or most of the time	Applied to me very much or most of the time	Did not apply to me at all	Applied to me very much or most of the time	Applied to me very much or most of the time	Very Poor	Very Dissatisfied	An Extreme Amount	An Extreme Amount	Not at all	Not at all	Not at all
More than 45	Not at all	Widow	2	Yes	Often	Often	Often	Often	Sometimes	Very strongly disagree	Very strongly disagree	Mildly agree	Mildly agree	Very strongly disagree	Mildly Disagree	Mildly Disagree	Mildly agree	Mildly Disagree	Very strongly disagree	Mildly agree	Mildly Disagree	Applied to me very much or most of the time	Applied to me to some degree, or some of the time	Applied to me very much or most of the time	Applied to me to a considerable degree or a good part of time	Applied to me very much or most of the time	Applied to me very much or most of the time	Applied to me to some degree, or some of the time	Applied to me very much or most of the time	Applied to me very much or most of the time	Applied to me very much or most of the time	Applied to me very much or most of the time	Applied to me very much or most of the time	Applied to me very much or most of the time	Applied to me very much or most of the time	Applied to me very much or most of the time	Applied to me very much or most of the time	Applied to me very much or most of the time	Applied to me very much or most of the time	Applied to me to some degree, or some of the time	Applied to me very much or most of the time	Applied to me very much or most of the time	Very Poor	Very Dissatisfied	An Extreme Amount	An Extreme Amount	An Extreme Amount	A Little	A Little
More than 45	Tertiary School	Married	2	No	Never	Rarely	Rarely	Never	Always	Strongly agree	Strongly agree	Strongly agree	Strongly agree	Strongly agree	Strongly agree	Strongly agree	Strongly agree	Strongly agree	Strongly agree	Strongly agree	Strongly agree	Applied to me to some degree, or some of the time	Applied to me to a considerable degree or a good part of time	Applied to me to some degree, or some of the time	Did not apply to me at all	Applied to me to some degree, or some of the time	Applied to me to some degree, or some of the time	Did not apply to me at all	Applied to me to some degree, or some of the time	Applied to me to some degree, or some of the time	Applied to me to some degree, or some of the time	Applied to me to some degree, or some of the time	Applied to me to some degree, or some of the time	Applied to me to some degree, or some of the time	Applied to me to some degree, or some of the time	Applied to me to some degree, or some of the time	Applied to me to some degree, or some of the time	Applied to me to some degree, or some of the time	Applied to me to some degree, or some of the time	Applied to me to some degree, or some of the time	Applied to me to some degree, or some of the time	Applied to me to some degree, or some of the time	Good	Satisfied	A Moderate Amount	Very Much	A Moderate Amount	A Moderate Amount	A Moderate Amount
More than 45	Not at all	Married	3 or more	No	Never	Rarely	Often	Never	Always	Mildly agree	Mildly agree	Mildly agree	Mildly Disagree	Mildly Disagree	Neutral	Neutral	Mildly Disagree	Neutral	Mildly Disagree	Mildly Disagree	Neutral	Applied to me to a considerable degree or a good part of time	Applied to me to a considerable degree or a good part of time	Applied to me to a considerable degree or a good part of time	Did not apply to me at all	Applied to me to a considerable degree or a good part of time	Applied to me to a considerable degree or a good part of time	Did not apply to me at all	Applied to me to a considerable degree or a good part of time	Applied to me to a considerable degree or a good part of time	Applied to me to a considerable degree or a good part of time	Applied to me to a considerable degree or a good part of time	Applied to me to a considerable degree or a good part of time	Applied to me to a considerable degree or a good part of time	Applied to me to a considerable degree or a good part of time	Applied to me to a considerable degree or a good part of time	Applied to me to a considerable degree or a good part of time	Applied to me to a considerable degree or a good part of time	Applied to me to a considerable degree or a good part of time	Did not apply to me at all	Applied to me to a considerable degree or a good part of time	Applied to me to a considerable degree or a good part of time	Poor	Dissatisfied	An Extreme Amount	An Extreme Amount	A Little	A Little	A Little
25-34	Tertiary School	Single	None	No	Never	Rarely	Rarely	Never	Always	Very strongly agree	Strongly agree	Strongly agree	Strongly agree	Strongly agree	Very strongly agree	Very strongly agree	Strongly agree	Strongly agree	Strongly agree	Strongly agree	Very strongly agree	Applied to me to some degree, or some of the time	Applied to me to some degree, or some of the time	Did not apply to me at all	Did not apply to me at all	Applied to me to some degree, or some of the time	Applied to me to some degree, or some of the time	Did not apply to me at all	Did not apply to me at all	Did not apply to me at all	Did not apply to me at all	Applied to me to some degree, or some of the time	Applied to me to some degree, or some of the time	Applied to me to some degree, or some of the time	Did not apply to me at all	Did not apply to me at all	Did not apply to me at all	Did not apply to me at all	Did not apply to me at all	Applied to me to some degree, or some of the time	Applied to me to some degree, or some of the time	Did not apply to me at all	Good	Satisfied	A Little	A Moderate Amount	A Moderate Amount	Very Much	Very Much
18-24	Secondary School	Single	None	No	Never	Rarely	Rarely	Never	Always	Very strongly agree	Very strongly agree	Very strongly agree	Very strongly agree	Very strongly agree	Very strongly agree	Very strongly agree	Very strongly agree	Very strongly agree	Very strongly agree	Very strongly agree	Very strongly agree	Applied to me to some degree, or some of the time	Applied to me to a considerable degree or a good part of time	Applied to me to some degree, or some of the time	Did not apply to me at all	Applied to me to some degree, or some of the time	Applied to me to some degree, or some of the time	Did not apply to me at all	Applied to me to some degree, or some of the time	Applied to me to some degree, or some of the time	Applied to me to some degree, or some of the time	Applied to me to some degree, or some of the time	Applied to me to some degree, or some of the time	Applied to me to some degree, or some of the time	Applied to me to some degree, or some of the time	Applied to me to some degree, or some of the time	Applied to me to some degree, or some of the time	Applied to me to some degree, or some of the time	Applied to me to some degree, or some of the time	Did not apply to me at all	Applied to me to some degree, or some of the time	Applied to me to some degree, or some of the time	Good	Very satisfied	A Little	Very Much	A Moderate Amount	Very Much	Very Much
More than 45	Not at all	Married	3 or more	No	Often	Often	Rarely	Never	Always	Strongly agree	Strongly agree	Strongly agree	Strongly agree	Strongly agree	Strongly agree	Strongly agree	Strongly agree	Strongly agree	Strongly agree	Strongly agree	Strongly agree	Applied to me to some degree, or some of the time	Applied to me to some degree, or some of the time	Applied to me to some degree, or some of the time	Did not apply to me at all	Applied to me to some degree, or some of the time	Applied to me to some degree, or some of the time	Did not apply to me at all	Applied to me to some degree, or some of the time	Applied to me to some degree, or some of the time	Applied to me to some degree, or some of the time	Applied to me to some degree, or some of the time	Applied to me to some degree, or some of the time	Applied to me to some degree, or some of the time	Applied to me to some degree, or some of the time	Applied to me to some degree, or some of the time	Applied to me to some degree, or some of the time	Applied to me to some degree, or some of the time	Applied to me to some degree, or some of the time	Did not apply to me at all	Applied to me to some degree, or some of the time	Applied to me to some degree, or some of the time	Good	Satisfied	A Moderate Amount	Very Much	A Moderate Amount	Very Much	Very Much
35-44	Primary School	Married	2	No	Often	Often	Often	Often	Sometimes	Mildly agree	Mildly agree	Mildly agree	Mildly agree	Mildly agree	Neutral	Mildly agree	Mildly agree	Neutral	Mildly agree	Mildly agree	Neutral	Applied to me very much or most of the time	Applied to me to some degree, or some of the time	Applied to me very much or most of the time	Applied to me to some degree, or some of the time	Applied to me to a considerable degree or a good part of time	Applied to me to a considerable degree or a good part of time	Did not apply to me at all	Applied to me to some degree, or some of the time	Applied to me to a considerable degree or a good part of time	Applied to me to a considerable degree or a good part of time	Applied to me to a considerable degree or a good part of time	Applied to me to a considerable degree or a good part of time	Applied to me to a considerable degree or a good part of time	Applied to me to a considerable degree or a good part of time	Applied to me to a considerable degree or a good part of time	Applied to me to a considerable degree or a good part of time	Applied to me to a considerable degree or a good part of time	Applied to me to a considerable degree or a good part of time	Applied to me to some degree, or some of the time	Applied to me to a considerable degree or a good part of time	Applied to me to a considerable degree or a good part of time	Neither poor nor good	Satisfied	Very Much	An Extreme Amount	A Moderate Amount	A Moderate Amount	A Moderate Amount
25-34	Primary School	Single	None	No	Often	Often	Often	Never	Always	Mildly agree	Mildly agree	Mildly agree	Mildly agree	Mildly agree	Mildly agree	Mildly agree	Mildly agree	Mildly agree	Mildly agree	Mildly agree	Mildly agree	Applied to me to some degree, or some of the time	Applied to me to some degree, or some of the time	Did not apply to me at all	Did not apply to me at all	Did not apply to me at all	Did not apply to me at all	Did not apply to me at all	Did not apply to me at all	Applied to me to some degree, or some of the time	Did not apply to me at all	Did not apply to me at all	Applied to me to some degree, or some of the time	Applied to me to some degree, or some of the time	Did not apply to me at all	Applied to me to a considerable degree or a good part of time	Did not apply to me at all	Did not apply to me at all	Did not apply to me at all	Did not apply to me at all	Did not apply to me at all	Did not apply to me at all	Good	Satisfied	A Little	A Moderate Amount	Very Much	Very Much	Very Much
More than 45	Not at all	Married	3 or more	No	Never	Rarely	Rarely	Never	Always	Mildly Disagree	Mildly Disagree	Neutral	Mildly Disagree	Mildly agree	Mildly agree	Mildly agree	Mildly agree	Mildly Disagree	Mildly Disagree	Mildly Disagree	Neutral	Applied to me very much or most of the time	Did not apply to me at all	Applied to me very much or most of the time	Did not apply to me at all	Applied to me very much or most of the time	Applied to me very much or most of the time	Applied to me to some degree, or some of the time	Applied to me very much or most of the time	Applied to me to a considerable degree or a good part of time	Applied to me to a considerable degree or a good part of time	Applied to me to a considerable degree or a good part of time	Applied to me to a considerable degree or a good part of time	Applied to me to a considerable degree or a good part of time	Applied to me to a considerable degree or a good part of time	Applied to me to a considerable degree or a good part of time	Applied to me to a considerable degree or a good part of time	Applied to me to a considerable degree or a good part of time	Applied to me to a considerable degree or a good part of time	Applied to me to a considerable degree or a good part of time	Applied to me to a considerable degree or a good part of time	Applied to me to a considerable degree or a good part of time	Poor	Dissatisfied	An Extreme Amount	An Extreme Amount	A Little	A Little	A Little
More than 45	Primary School	Married	3 or more	No	Never	Rarely	Rarely	Never	Always	Mildly agree	Mildly agree	Mildly agree	Mildly agree	Mildly agree	Mildly agree	Mildly agree	Mildly agree	Mildly agree	Mildly agree	Mildly agree	Mildly agree	Applied to me to some degree, or some of the time	Did not apply to me at all	Applied to me to some degree, or some of the time	Applied to me to some degree, or some of the time	Applied to me to some degree, or some of the time	Applied to me to some degree, or some of the time	Did not apply to me at all	Applied to me to some degree, or some of the time	Applied to me to some degree, or some of the time	Applied to me to some degree, or some of the time	Applied to me to some degree, or some of the time	Applied to me to some degree, or some of the time	Applied to me to some degree, or some of the time	Applied to me to some degree, or some of the time	Applied to me to some degree, or some of the time	Applied to me to some degree, or some of the time	Applied to me to some degree, or some of the time	Applied to me to some degree, or some of the time	Did not apply to me at all	Applied to me to some degree, or some of the time	Applied to me to some degree, or some of the time	Good	Satisfied	A Moderate Amount	Very Much	A Moderate Amount	A Moderate Amount	A Little
35-44	Secondary School	Single	None	No	Never	Rarely	Rarely	Never	Always	Strongly agree	Strongly agree	Strongly agree	Strongly agree	Strongly agree	Strongly agree	Strongly agree	Strongly agree	Strongly agree	Strongly agree	Strongly agree	Strongly agree	Applied to me to some degree, or some of the time	Did not apply to me at all	Applied to me to some degree, or some of the time	Applied to me to some degree, or some of the time	Applied to me to some degree, or some of the time	Applied to me to some degree, or some of the time	Did not apply to me at all	Applied to me to some degree, or some of the time	Applied to me to some degree, or some of the time	Applied to me to some degree, or some of the time	Applied to me to some degree, or some of the time	Applied to me to some degree, or some of the time	Applied to me to some degree, or some of the time	Applied to me to some degree, or some of the time	Applied to me to some degree, or some of the time	Applied to me to some degree, or some of the time	Applied to me to some degree, or some of the time	Applied to me to some degree, or some of the time	Did not apply to me at all	Applied to me to some degree, or some of the time	Applied to me to some degree, or some of the time	Good	Satisfied	A Moderate Amount	Very Much	A Moderate Amount	Very Much	Very Much
35-44	Primary School	Married	1	Yes	Never	Rarely	Rarely	Never	Always	Very strongly agree	Very strongly agree	Very strongly agree	Very strongly agree	Very strongly agree	Very strongly agree	Very strongly agree	Very strongly agree	Very strongly agree	Very strongly agree	Very strongly agree	Very strongly agree	Applied to me to some degree, or some of the time	Applied to me to some degree, or some of the time	Applied to me to some degree, or some of the time	Did not apply to me at all	Applied to me to some degree, or some of the time	Applied to me to some degree, or some of the time	Applied to me to some degree, or some of the time	Applied to me to some degree, or some of the time	Applied to me to some degree, or some of the time	Applied to me to some degree, or some of the time	Applied to me to some degree, or some of the time	Applied to me to some degree, or some of the time	Applied to me to some degree, or some of the time	Applied to me to some degree, or some of the time	Applied to me to some degree, or some of the time	Applied to me to some degree, or some of the time	Applied to me to some degree, or some of the time	Applied to me to some degree, or some of the time	Applied to me to some degree, or some of the time	Applied to me to some degree, or some of the time	Applied to me to some degree, or some of the time	Good	Satisfied	Very Much	Very Much	A Moderate Amount	A Moderate Amount	A Moderate Amount
35-44	Not at all	Single	None	No	Never	Rarely	Rarely	Never	Always	Very strongly agree	Very strongly agree	Very strongly agree	Very strongly agree	Very strongly agree	Very strongly agree	Very strongly agree	Very strongly agree	Very strongly agree	Very strongly agree	Very strongly agree	Very strongly agree	Did not apply to me at all	Did not apply to me at all	Did not apply to me at all	Did not apply to me at all	Did not apply to me at all	Did not apply to me at all	Did not apply to me at all	Applied to me to some degree, or some of the time	Applied to me to some degree, or some of the time	Applied to me to some degree, or some of the time	Applied to me to some degree, or some of the time	Applied to me to some degree, or some of the time	Did not apply to me at all	Did not apply to me at all	Applied to me to some degree, or some of the time	Did not apply to me at all	Did not apply to me at all	Did not apply to me at all	Did not apply to me at all	Did not apply to me at all	Did not apply to me at all	Good	Satisfied	Very Much	An Extreme Amount	Very Much	Very Much	Very Much
25-34	Secondary School	Married	1	No	Never	Rarely	Rarely	Never	Always	Mildly agree	Mildly agree	Mildly agree	Mildly agree	Mildly agree	Mildly agree	Mildly agree	Mildly agree	Mildly agree	Mildly agree	Mildly agree	Mildly agree	Applied to me to some degree, or some of the time	Applied to me to some degree, or some of the time	Applied to me to some degree, or some of the time	Did not apply to me at all	Applied to me to some degree, or some of the time	Applied to me to some degree, or some of the time	Did not apply to me at all	Applied to me to some degree, or some of the time	Applied to me to some degree, or some of the time	Applied to me to some degree, or some of the time	Applied to me to some degree, or some of the time	Applied to me to some degree, or some of the time	Applied to me to some degree, or some of the time	Applied to me to some degree, or some of the time	Applied to me to some degree, or some of the time	Applied to me to some degree, or some of the time	Applied to me to some degree, or some of the time	Applied to me to some degree, or some of the time	Did not apply to me at all	Applied to me to some degree, or some of the time	Applied to me to some degree, or some of the time	Good	Satisfied	A Moderate Amount	An Extreme Amount	A Little	A Moderate Amount	A Moderate Amount
More than 45	Not at all	Married	3 or more	No	Often	Often	Rarely	Often	Always	Mildly agree	Mildly agree	Mildly agree	Mildly agree	Mildly agree	Mildly Disagree	Mildly agree	Mildly agree	Mildly Disagree	Mildly agree	Mildly agree	Mildly Disagree	Applied to me to a considerable degree or a good part of time	Did not apply to me at all	Applied to me to a considerable degree or a good part of time	Applied to me to some degree, or some of the time	Applied to me to a considerable degree or a good part of time	Applied to me to a considerable degree or a good part of time	Did not apply to me at all	Applied to me to a considerable degree or a good part of time	Applied to me very much or most of the time	Applied to me to a considerable degree or a good part of time	Applied to me to a considerable degree or a good part of time	Applied to me to a considerable degree or a good part of time	Applied to me to a considerable degree or a good part of time	Applied to me to a considerable degree or a good part of time	Applied to me very much or most of the time	Applied to me to a considerable degree or a good part of time	Applied to me to a considerable degree or a good part of time	Applied to me to a considerable degree or a good part of time	Did not apply to me at all	Applied to me to a considerable degree or a good part of time	Applied to me to a considerable degree or a good part of time	Neither poor nor good	Satisfied	Very Much	An Extreme Amount	A Little	A Moderate Amount	A Little
25-34	Not at all	Married	2	No	Never	Rarely	Rarely	Never	Always	Strongly agree	Strongly agree	Strongly agree	Strongly agree	Strongly agree	Mildly agree	Mildly agree	Strongly agree	Mildly agree	Strongly agree	Strongly agree	Mildly agree	Applied to me to some degree, or some of the time	Applied to me to some degree, or some of the time	Applied to me to some degree, or some of the time	Did not apply to me at all	Applied to me to some degree, or some of the time	Applied to me to some degree, or some of the time	Did not apply to me at all	Applied to me to some degree, or some of the time	Applied to me to some degree, or some of the time	Applied to me to some degree, or some of the time	Applied to me to some degree, or some of the time	Applied to me to some degree, or some of the time	Applied to me to some degree, or some of the time	Applied to me to some degree, or some of the time	Applied to me to some degree, or some of the time	Applied to me to some degree, or some of the time	Applied to me to some degree, or some of the time	Applied to me to some degree, or some of the time	Applied to me to some degree, or some of the time	Applied to me to some degree, or some of the time	Applied to me to some degree, or some of the time	Good	Satisfied	A Moderate Amount	Very Much	Very Much	A Moderate Amount	A Little
25-34	Not at all	Married	3 or more	Yes	Never	Rarely	Rarely	Never	Always	Strongly agree	Strongly agree	Strongly agree	Strongly agree	Strongly agree	Strongly agree	Strongly agree	Strongly agree	Strongly agree	Strongly agree	Strongly agree	Strongly agree	Applied to me to a considerable degree or a good part of time	Applied to me to a considerable degree or a good part of time	Applied to me to a considerable degree or a good part of time	Did not apply to me at all	Applied to me to a considerable degree or a good part of time	Applied to me to a considerable degree or a good part of time	Did not apply to me at all	Applied to me to a considerable degree or a good part of time	Applied to me to a considerable degree or a good part of time	Applied to me to a considerable degree or a good part of time	Applied to me to a considerable degree or a good part of time	Applied to me to a considerable degree or a good part of time	Applied to me to a considerable degree or a good part of time	Applied to me to a considerable degree or a good part of time	Applied to me very much or most of the time	Applied to me to a considerable degree or a good part of time	Applied to me to a considerable degree or a good part of time	Applied to me to a considerable degree or a good part of time	Applied to me to a considerable degree or a good part of time	Applied to me to a considerable degree or a good part of time	Applied to me to a considerable degree or a good part of time	Neither poor nor good	Neither satisfied or nor dissatisfied	Very Much	An Extreme Amount	Very Much	Very Much	A Moderate Amount
25-34	Secondary School	Married	2	Yes	Often	Often	Rarely	Never	Always	Mildly agree	Mildly agree	Very strongly agree	Very strongly agree	Mildly agree	Very strongly agree	Neutral	Mildly agree	Neutral	Mildly agree	Very strongly agree	Neutral	Applied to me to a considerable degree or a good part of time	Did not apply to me at all	Applied to me to some degree, or some of the time	Did not apply to me at all	Applied to me to a considerable degree or a good part of time	Applied to me to a considerable degree or a good part of time	Did not apply to me at all	Applied to me to a considerable degree or a good part of time	Applied to me to some degree, or some of the time	Applied to me to some degree, or some of the time	Applied to me to some degree, or some of the time	Applied to me to some degree, or some of the time	Applied to me to some degree, or some of the time	Applied to me to some degree, or some of the time	Applied to me to some degree, or some of the time	Applied to me to some degree, or some of the time	Applied to me to some degree, or some of the time	Applied to me to some degree, or some of the time	Did not apply to me at all	Applied to me to some degree, or some of the time	Applied to me to some degree, or some of the time	Good	Satisfied	Very Much	Very Much	A Moderate Amount	A Moderate Amount	A Moderate Amount
25-34	Not at all	Single	None	No	Never	Rarely	Rarely	Never	Always	Mildly Disagree	Strongly agree	Strongly agree	Very strongly agree	Strongly agree	Very strongly agree	Strongly agree	Strongly agree	Strongly agree	Strongly agree	Very strongly agree	Strongly agree	Did not apply to me at all	Applied to me to a considerable degree or a good part of time	Did not apply to me at all	Did not apply to me at all	Applied to me to some degree, or some of the time	Did not apply to me at all	Did not apply to me at all	Did not apply to me at all	Applied to me to a considerable degree or a good part of time	Did not apply to me at all	Applied to me to some degree, or some of the time	Applied to me to some degree, or some of the time	Applied to me to some degree, or some of the time	Applied to me to some degree, or some of the time	Did not apply to me at all	Applied to me to some degree, or some of the time	Did not apply to me at all	Applied to me to some degree, or some of the time	Applied to me to some degree, or some of the time	Applied to me to some degree, or some of the time	Did not apply to me at all	Good	Satisfied	A Moderate Amount	A Moderate Amount	Very Much	Very Much	Very Much
35-44	Not at all	Married	3 or more	No	Never	Rarely	Rarely	Never	Always	Mildly agree	Mildly Disagree	Mildly agree	Mildly agree	Mildly Disagree	Mildly agree	Mildly agree	Mildly agree	Mildly agree	Mildly Disagree	Mildly agree	Mildly agree	Applied to me very much or most of the time	Did not apply to me at all	Applied to me very much or most of the time	Did not apply to me at all	Applied to me very much or most of the time	Applied to me very much or most of the time	Did not apply to me at all	Applied to me to a considerable degree or a good part of time	Applied to me very much or most of the time	Applied to me to a considerable degree or a good part of time	Applied to me very much or most of the time	Applied to me very much or most of the time	Applied to me very much or most of the time	Applied to me very much or most of the time	Applied to me very much or most of the time	Applied to me to a considerable degree or a good part of time	Applied to me very much or most of the time	Applied to me very much or most of the time	Did not apply to me at all	Applied to me very much or most of the time	Applied to me very much or most of the time	Neither poor nor good	Dissatisfied	Very Much	An Extreme Amount	A Little	A Little	A Little
More than 45	Not at all	Married	3 or more	No	Often	Rarely	Often	Often	Sometimes	Strongly agree	Strongly disagree	Mildly Disagree	Mildly Disagree	Strongly agree	Mildly Disagree	Mildly Disagree	Mildly Disagree	Mildly Disagree	Strongly agree	Mildly Disagree	Mildly Disagree	Applied to me to a considerable degree or a good part of time	Did not apply to me at all	Applied to me to a considerable degree or a good part of time	Did not apply to me at all	Applied to me to a considerable degree or a good part of time	Did not apply to me at all	Did not apply to me at all	Applied to me to a considerable degree or a good part of time	Applied to me to a considerable degree or a good part of time	Applied to me to a considerable degree or a good part of time	Applied to me to a considerable degree or a good part of time	Applied to me to a considerable degree or a good part of time	Applied to me to a considerable degree or a good part of time	Applied to me to some degree, or some of the time	Applied to me to a considerable degree or a good part of time	Applied to me to a considerable degree or a good part of time	Applied to me to a considerable degree or a good part of time	Applied to me to a considerable degree or a good part of time	Did not apply to me at all	Applied to me to a considerable degree or a good part of time	Applied to me to a considerable degree or a good part of time	Neither poor nor good	Dissatisfied	A Moderate Amount	An Extreme Amount	A Little	A Little	A Little
35-44	Primary School	Single	None	No	Never	Rarely	Rarely	Never	Always	Very strongly agree	Very strongly agree	Strongly agree	Strongly agree	Strongly agree	Mildly agree	Mildly agree	Strongly agree	Mildly agree	Very strongly agree	Strongly agree	Mildly agree	Applied to me to some degree, or some of the time	Did not apply to me at all	Applied to me to a considerable degree or a good part of time	Did not apply to me at all	Applied to me to some degree, or some of the time	Applied to me to some degree, or some of the time	Did not apply to me at all	Did not apply to me at all	Applied to me to a considerable degree or a good part of time	Did not apply to me at all	Did not apply to me at all	Applied to me to some degree, or some of the time	Applied to me to some degree, or some of the time	Applied to me to some degree, or some of the time	Applied to me to some degree, or some of the time	Did not apply to me at all	Did not apply to me at all	Did not apply to me at all	Did not apply to me at all	Applied to me to some degree, or some of the time	Did not apply to me at all	Good	Satisfied	A Little	Very Much	A Moderate Amount	A Moderate Amount	A Moderate Amount
35-44	Not at all	Married	2	No	Never	Rarely	Rarely	Never	Always	Mildly agree	Mildly agree	Mildly agree	Mildly agree	Mildly agree	Mildly agree	Mildly agree	Mildly agree	Mildly agree	Mildly agree	Mildly agree	Mildly agree	Applied to me to a considerable degree or a good part of time	Applied to me to some degree, or some of the time	Applied to me to a considerable degree or a good part of time	Did not apply to me at all	Applied to me to some degree, or some of the time	Applied to me to some degree, or some of the time	Did not apply to me at all	Applied to me to some degree, or some of the time	Applied to me to some degree, or some of the time	Applied to me to some degree, or some of the time	Applied to me to some degree, or some of the time	Did not apply to me at all	Applied to me to some degree, or some of the time	Applied to me to some degree, or some of the time	Applied to me to some degree, or some of the time	Applied to me to some degree, or some of the time	Applied to me to some degree, or some of the time	Applied to me to some degree, or some of the time	Did not apply to me at all	Applied to me to some degree, or some of the time	Applied to me to some degree, or some of the time	Good	Neither satisfied or nor dissatisfied	Very Much	An Extreme Amount	A Moderate Amount	A Moderate Amount	A Moderate Amount
More than 45	Not at all	Married	3 or more	No	Never	Rarely	Rarely	Rarely	Always	Very strongly agree	Very strongly agree	Very strongly agree	Very strongly agree	Very strongly agree	Neutral	Neutral	Very strongly agree	Neutral	Very strongly agree	Very strongly agree	Neutral	Applied to me to some degree, or some of the time	Did not apply to me at all	Applied to me to a considerable degree or a good part of time	Applied to me to some degree, or some of the time	Applied to me to some degree, or some of the time	Applied to me to some degree, or some of the time	Did not apply to me at all	Applied to me to some degree, or some of the time	Applied to me to some degree, or some of the time	Applied to me to a considerable degree or a good part of time	Applied to me to a considerable degree or a good part of time	Applied to me very much or most of the time	Applied to me to some degree, or some of the time	Applied to me to some degree, or some of the time	Applied to me to some degree, or some of the time	Applied to me to a considerable degree or a good part of time	Applied to me to some degree, or some of the time	Applied to me to some degree, or some of the time	Did not apply to me at all	Applied to me to some degree, or some of the time	Applied to me to a considerable degree or a good part of time	Neither poor nor good	Satisfied	An Extreme Amount	An Extreme Amount	A Little	A Little	A Little
More than 45	Not at all	Married	3 or more	No	Often	Often	Rarely	Rarely	Always	Mildly agree	Mildly agree	Mildly agree	Mildly agree	Mildly agree	Mildly agree	Mildly agree	Mildly agree	Mildly agree	Mildly agree	Mildly agree	Mildly agree	Applied to me to a considerable degree or a good part of time	Applied to me to some degree, or some of the time	Applied to me to a considerable degree or a good part of time	Did not apply to me at all	Applied to me to a considerable degree or a good part of time	Applied to me to a considerable degree or a good part of time	Did not apply to me at all	Did not apply to me at all	Did not apply to me at all	Applied to me to some degree, or some of the time	Applied to me to some degree, or some of the time	Applied to me to a considerable degree or a good part of time	Applied to me to a considerable degree or a good part of time	Applied to me to a considerable degree or a good part of time	Did not apply to me at all	Applied to me to some degree, or some of the time	Applied to me to some degree, or some of the time	Applied to me to some degree, or some of the time	Did not apply to me at all	Applied to me to some degree, or some of the time	Applied to me to some degree, or some of the time	Good	Satisfied	A Moderate Amount	Very Much	A Moderate Amount	A Little	A Moderate Amount
25-34	Not at all	Single	None	No	Never	Rarely	Rarely	Rarely	Always	Very strongly agree	Very strongly agree	Very strongly agree	Very strongly agree	Very strongly agree	Very strongly agree	Very strongly agree	Very strongly agree	Very strongly agree	Very strongly agree	Very strongly agree	Very strongly agree	Did not apply to me at all	Applied to me very much or most of the time	Applied to me to some degree, or some of the time	Did not apply to me at all	Did not apply to me at all	Did not apply to me at all	Did not apply to me at all	Did not apply to me at all	Applied to me to a considerable degree or a good part of time	Applied to me to some degree, or some of the time	Applied to me to some degree, or some of the time	Applied to me to a considerable degree or a good part of time	Did not apply to me at all	Did not apply to me at all	Did not apply to me at all	Did not apply to me at all	Did not apply to me at all	Applied to me to some degree, or some of the time	Did not apply to me at all	Applied to me to some degree, or some of the time	Applied to me to some degree, or some of the time	Good	Very satisfied	A Little	A Moderate Amount	A Moderate Amount	A Moderate Amount	A Moderate Amount
More than 45	Primary School	Married	3 or more	No	Never	Rarely	Rarely	Rarely	Always	Very strongly agree	Very strongly agree	Very strongly agree	Very strongly agree	Very strongly agree	Mildly agree	Mildly agree	Very strongly agree	Very strongly agree	Very strongly agree	Very strongly agree	Mildly agree	Applied to me to some degree, or some of the time	Applied to me to a considerable degree or a good part of time	Applied to me to a considerable degree or a good part of time	Did not apply to me at all	Did not apply to me at all	Applied to me to some degree, or some of the time	Did not apply to me at all	Applied to me to some degree, or some of the time	Applied to me to some degree, or some of the time	Applied to me to some degree, or some of the time	Applied to me to some degree, or some of the time	Applied to me to some degree, or some of the time	Applied to me to some degree, or some of the time	Applied to me to some degree, or some of the time	Applied to me to some degree, or some of the time	Applied to me to some degree, or some of the time	Applied to me to some degree, or some of the time	Applied to me to some degree, or some of the time	Did not apply to me at all	Applied to me to some degree, or some of the time	Applied to me to some degree, or some of the time	Good	Satisfied	A Moderate Amount	Very Much	A Moderate Amount	A Moderate Amount	A Moderate Amount
More than 45	Not at all	Married	2	No	Often	Often	Often	Often	Sometimes	Mildly agree	Mildly agree	Mildly agree	Mildly agree	Mildly agree	Mildly Disagree	Mildly Disagree	Mildly agree	Mildly Disagree	Mildly agree	Mildly agree	Mildly Disagree	Applied to me to some degree, or some of the time	Applied to me to a considerable degree or a good part of time	Applied to me to a considerable degree or a good part of time	Did not apply to me at all	Applied to me to some degree, or some of the time	Applied to me to some degree, or some of the time	Did not apply to me at all	Applied to me to some degree, or some of the time	Applied to me to some degree, or some of the time	Applied to me to some degree, or some of the time	Applied to me to a considerable degree or a good part of time	Applied to me to some degree, or some of the time	Applied to me to some degree, or some of the time	Applied to me to some degree, or some of the time	Applied to me very much or most of the time	Applied to me very much or most of the time	Applied to me to a considerable degree or a good part of time	Applied to me to a considerable degree or a good part of time	Applied to me to some degree, or some of the time	Applied to me to some degree, or some of the time	Applied to me to a considerable degree or a good part of time	Neither poor nor good	Dissatisfied	An Extreme Amount	An Extreme Amount	A Moderate Amount	A Moderate Amount	A Moderate Amount
35-44	Not at all	Divorced	2	No	Often	Often	Often	Often	Always	Strongly disagree	Strongly disagree	Strongly disagree	Mildly Disagree	Strongly disagree	Mildly Disagree	Mildly Disagree	Mildly Disagree	Mildly Disagree	Strongly disagree	Mildly Disagree	Mildly Disagree	Applied to me very much or most of the time	Did not apply to me at all	Applied to me very much or most of the time	Applied to me to some degree, or some of the time	Applied to me very much or most of the time	Applied to me very much or most of the time	Did not apply to me at all	Applied to me very much or most of the time	Applied to me very much or most of the time	Applied to me very much or most of the time	Applied to me very much or most of the time	Applied to me very much or most of the time	Applied to me very much or most of the time	Applied to me very much or most of the time	Applied to me very much or most of the time	Applied to me very much or most of the time	Applied to me very much or most of the time	Applied to me very much or most of the time	Applied to me to some degree, or some of the time	Applied to me very much or most of the time	Applied to me very much or most of the time	Very Poor	Dissatisfied	An Extreme Amount	An Extreme Amount	Not at all	Not at all	Not at all
35-44	Not at all	Married	2	No	Often	Often	Often	Often	Sometimes	Mildly agree	Mildly agree	Mildly agree	Mildly agree	Mildly agree	Mildly Disagree	Mildly Disagree	Mildly agree	Mildly agree	Mildly agree	Mildly agree	Mildly Disagree	Applied to me very much or most of the time	Applied to me to some degree, or some of the time	Applied to me very much or most of the time	Applied to me to some degree, or some of the time	Applied to me very much or most of the time	Applied to me very much or most of the time	Did not apply to me at all	Applied to me very much or most of the time	Applied to me very much or most of the time	Applied to me very much or most of the time	Applied to me very much or most of the time	Applied to me very much or most of the time	Applied to me very much or most of the time	Applied to me very much or most of the time	Applied to me very much or most of the time	Applied to me very much or most of the time	Applied to me very much or most of the time	Applied to me very much or most of the time	Did not apply to me at all	Applied to me very much or most of the time	Applied to me very much or most of the time	Poor	Dissatisfied	An Extreme Amount	An Extreme Amount	A Little	A Little	A Little
35-44	Primary School	Married	1	No	Often	Often	Rarely	Rarely	Always	Strongly agree	Strongly agree	Strongly disagree	Strongly disagree	Strongly agree	Strongly disagree	Strongly disagree	Strongly disagree	Strongly disagree	Strongly agree	Strongly disagree	Strongly disagree	Applied to me to a considerable degree or a good part of time	Did not apply to me at all	Applied to me to a considerable degree or a good part of time	Did not apply to me at all	Applied to me to a considerable degree or a good part of time	Applied to me to a considerable degree or a good part of time	Did not apply to me at all	Applied to me to a considerable degree or a good part of time	Applied to me to a considerable degree or a good part of time	Applied to me to a considerable degree or a good part of time	Applied to me to a considerable degree or a good part of time	Applied to me to a considerable degree or a good part of time	Applied to me to a considerable degree or a good part of time	Applied to me to a considerable degree or a good part of time	Applied to me to a considerable degree or a good part of time	Applied to me to a considerable degree or a good part of time	Applied to me to a considerable degree or a good part of time	Applied to me to a considerable degree or a good part of time	Did not apply to me at all	Applied to me to a considerable degree or a good part of time	Applied to me to a considerable degree or a good part of time	Neither poor nor good	Satisfied	Very Much	An Extreme Amount	A Little	A Little	A Little
35-44	Primary School	Married	1	No	Never	Rarely	Rarely	Rarely	Always	Neutral	Neutral	Mildly agree	Mildly agree	Neutral	Mildly agree	Mildly agree	Mildly agree	Mildly agree	Neutral	Mildly agree	Mildly agree	Applied to me to a considerable degree or a good part of time	Did not apply to me at all	Applied to me to a considerable degree or a good part of time	Did not apply to me at all	Applied to me to a considerable degree or a good part of time	Applied to me to a considerable degree or a good part of time	Did not apply to me at all	Applied to me to a considerable degree or a good part of time	Applied to me to a considerable degree or a good part of time	Applied to me to a considerable degree or a good part of time	Applied to me to a considerable degree or a good part of time	Applied to me to a considerable degree or a good part of time	Applied to me to a considerable degree or a good part of time	Applied to me to a considerable degree or a good part of time	Applied to me to a considerable degree or a good part of time	Applied to me to a considerable degree or a good part of time	Applied to me to a considerable degree or a good part of time	Applied to me to a considerable degree or a good part of time	Applied to me to a considerable degree or a good part of time	Applied to me to a considerable degree or a good part of time	Applied to me to a considerable degree or a good part of time	Good	Satisfied	Very Much	Very Much	Very Much	Very Much	A Moderate Amount
35-44	Primary School	Married	3 or more	No	Never	Rarely	Rarely	Often	Always	Very strongly agree	Very strongly agree	Very strongly agree	Very strongly agree	Very strongly agree	Neutral	Very strongly agree	Very strongly agree	Neutral	Very strongly agree	Very strongly agree	Neutral	Applied to me to a considerable degree or a good part of time	Did not apply to me at all	Applied to me to a considerable degree or a good part of time	Did not apply to me at all	Applied to me to a considerable degree or a good part of time	Applied to me to a considerable degree or a good part of time	Did not apply to me at all	Applied to me to a considerable degree or a good part of time	Applied to me to a considerable degree or a good part of time	Applied to me to a considerable degree or a good part of time	Applied to me to a considerable degree or a good part of time	Applied to me to a considerable degree or a good part of time	Applied to me to a considerable degree or a good part of time	Applied to me to a considerable degree or a good part of time	Applied to me to a considerable degree or a good part of time	Applied to me to a considerable degree or a good part of time	Applied to me to a considerable degree or a good part of time	Applied to me to a considerable degree or a good part of time	Did not apply to me at all	Applied to me to a considerable degree or a good part of time	Applied to me to a considerable degree or a good part of time	Good	Satisfied	A Moderate Amount	Very Much	A Moderate Amount	A Moderate Amount	A Moderate Amount
25-34	Secondary School	Single	None	No	Often	Often	Often	Rarely	Always	Mildly agree	Mildly agree	Mildly agree	Mildly agree	Mildly agree	Mildly agree	Mildly agree	Mildly agree	Mildly agree	Mildly agree	Mildly agree	Mildly agree	Applied to me to a considerable degree or a good part of time	Applied to me to some degree, or some of the time	Applied to me to a considerable degree or a good part of time	Did not apply to me at all	Did not apply to me at all	Applied to me to some degree, or some of the time	Did not apply to me at all	Applied to me to some degree, or some of the time	Applied to me to a considerable degree or a good part of time	Applied to me to some degree, or some of the time	Did not apply to me at all	Did not apply to me at all	Did not apply to me at all	Applied to me to some degree, or some of the time	Did not apply to me at all	Applied to me to some degree, or some of the time	Did not apply to me at all	Did not apply to me at all	Did not apply to me at all	Did not apply to me at all	Did not apply to me at all	Neither poor nor good	Neither satisfied or nor dissatisfied	A Moderate Amount	Very Much	A Moderate Amount	A Moderate Amount	Very Much
25-34	Secondary School	Single	None	No	Never	Rarely	Rarely	Rarely	Always	Very strongly agree	Very strongly agree	Very strongly agree	Very strongly agree	Very strongly agree	Very strongly agree	Very strongly agree	Very strongly agree	Very strongly agree	Very strongly agree	Very strongly agree	Very strongly agree	Did not apply to me at all	Did not apply to me at all	Did not apply to me at all	Did not apply to me at all	Did not apply to me at all	Did not apply to me at all	Did not apply to me at all	Did not apply to me at all	Applied to me to some degree, or some of the time	Did not apply to me at all	Applied to me to some degree, or some of the time	Applied to me to some degree, or some of the time	Did not apply to me at all	Did not apply to me at all	Applied to me to some degree, or some of the time	Did not apply to me at all	Applied to me to some degree, or some of the time	Did not apply to me at all	Did not apply to me at all	Did not apply to me at all	Did not apply to me at all	Good	Satisfied	A Moderate Amount	A Moderate Amount	Very Much	Very Much	Very Much
More than 45	Not at all	Married	2	No	Never	Rarely	Rarely	Rarely	Always	Mildly agree	Mildly agree	Mildly agree	Mildly agree	Mildly agree	Neutral	Mildly agree	Mildly agree	Neutral	Mildly agree	Mildly agree	Neutral	Applied to me to a considerable degree or a good part of time	Did not apply to me at all	Applied to me to a considerable degree or a good part of time	Did not apply to me at all	Did not apply to me at all	Applied to me to a considerable degree or a good part of time	Did not apply to me at all	Applied to me to a considerable degree or a good part of time	Applied to me to a considerable degree or a good part of time	Applied to me to a considerable degree or a good part of time	Applied to me to a considerable degree or a good part of time	Applied to me to a considerable degree or a good part of time	Applied to me to a considerable degree or a good part of time	Applied to me to a considerable degree or a good part of time	Applied to me to a considerable degree or a good part of time	Applied to me to a considerable degree or a good part of time	Applied to me to a considerable degree or a good part of time	Applied to me to a considerable degree or a good part of time	Did not apply to me at all	Applied to me to a considerable degree or a good part of time	Applied to me to a considerable degree or a good part of time	Poor	Neither satisfied or nor dissatisfied	Very Much	An Extreme Amount	A Little	A Moderate Amount	A Little
25-34	Secondary School	Married	None	No	Often	Often	Rarely	Rarely	Always	Mildly Disagree	Mildly agree	Mildly Disagree	Mildly Disagree	Mildly Disagree	Mildly Disagree	Mildly agree	Mildly Disagree	Mildly Disagree	Mildly Disagree	Mildly Disagree	Mildly Disagree	Applied to me to a considerable degree or a good part of time	Applied to me to some degree, or some of the time	Applied to me to a considerable degree or a good part of time	Did not apply to me at all	Applied to me to a considerable degree or a good part of time	Applied to me to a considerable degree or a good part of time	Did not apply to me at all	Applied to me to a considerable degree or a good part of time	Applied to me to a considerable degree or a good part of time	Applied to me to a considerable degree or a good part of time	Applied to me to a considerable degree or a good part of time	Applied to me to a considerable degree or a good part of time	Applied to me to a considerable degree or a good part of time	Applied to me to a considerable degree or a good part of time	Applied to me to a considerable degree or a good part of time	Applied to me to a considerable degree or a good part of time	Applied to me to a considerable degree or a good part of time	Applied to me to a considerable degree or a good part of time	Applied to me to some degree, or some of the time	Applied to me to a considerable degree or a good part of time	Applied to me to a considerable degree or a good part of time	Neither poor nor good	Dissatisfied	A Moderate Amount	Very Much	Very Much	A Little	A Little
25-34	Secondary School	Married	1	No	Often	Rarely	Often	Often	Always	Strongly agree	Strongly agree	Strongly agree	Strongly agree	Strongly agree	Mildly agree	Mildly agree	Strongly agree	Mildly agree	Strongly agree	Strongly agree	Mildly agree	Applied to me very much or most of the time	Applied to me to some degree, or some of the time	Applied to me very much or most of the time	Did not apply to me at all	Applied to me very much or most of the time	Applied to me very much or most of the time	Did not apply to me at all	Applied to me very much or most of the time	Applied to me very much or most of the time	Applied to me very much or most of the time	Applied to me very much or most of the time	Applied to me very much or most of the time	Applied to me very much or most of the time	Applied to me very much or most of the time	Applied to me very much or most of the time	Applied to me very much or most of the time	Applied to me very much or most of the time	Applied to me very much or most of the time	Did not apply to me at all	Applied to me very much or most of the time	Applied to me very much or most of the time	Neither poor nor good	Dissatisfied	A Little	Very Much	A Little	A Little	A Little
35-44	Primary School	Married	3 or more	No	Often	Often	Often	Rarely	Always	Strongly disagree	Strongly disagree	Strongly disagree	Strongly disagree	Strongly disagree	Strongly disagree	Strongly disagree	Strongly disagree	Strongly disagree	Strongly disagree	Strongly disagree	Strongly disagree	Applied to me very much or most of the time	Applied to me to some degree, or some of the time	Applied to me very much or most of the time	Did not apply to me at all	Applied to me very much or most of the time	Applied to me very much or most of the time	Did not apply to me at all	Applied to me to some degree, or some of the time	Applied to me to some degree, or some of the time	Applied to me to some degree, or some of the time	Applied to me to a considerable degree or a good part of time	Applied to me very much or most of the time	Applied to me very much or most of the time	Applied to me to some degree, or some of the time	Applied to me very much or most of the time	Applied to me to some degree, or some of the time	Applied to me very much or most of the time	Applied to me very much or most of the time	Did not apply to me at all	Applied to me to a considerable degree or a good part of time	Applied to me to a considerable degree or a good part of time	Good	Satisfied	A Moderate Amount	Very Much	A Little	A Moderate Amount	A Little
More than 45	Tertiary School	Married	2	No	Often	Often	Often	Rarely	Always	Mildly agree	Mildly agree	Mildly agree	Mildly agree	Mildly agree	Neutral	Neutral	Mildly agree	Neutral	Mildly agree	Mildly agree	Neutral	Applied to me to some degree, or some of the time	Did not apply to me at all	Applied to me to a considerable degree or a good part of time	Did not apply to me at all	Applied to me to a considerable degree or a good part of time	Applied to me to a considerable degree or a good part of time	Did not apply to me at all	Applied to me to a considerable degree or a good part of time	Applied to me to a considerable degree or a good part of time	Applied to me to a considerable degree or a good part of time	Applied to me to some degree, or some of the time	Applied to me to some degree, or some of the time	Applied to me to some degree, or some of the time	Applied to me to some degree, or some of the time	Applied to me to a considerable degree or a good part of time	Applied to me to a considerable degree or a good part of time	Applied to me to a considerable degree or a good part of time	Applied to me to a considerable degree or a good part of time	Did not apply to me at all	Applied to me to some degree, or some of the time	Applied to me to a considerable degree or a good part of time	Neither poor nor good	Neither satisfied or nor dissatisfied	Very Much	An Extreme Amount	Not at all	A Little	A Little
35-44	Not at all	Single	None	No	Never	Rarely	Often	Rarely	Always	Strongly disagree	Strongly disagree	Mildly agree	Mildly agree	Strongly disagree	Mildly agree	Mildly agree	Mildly agree	Mildly agree	Mildly agree	Mildly agree	Mildly agree	Applied to me very much or most of the time	Did not apply to me at all	Did not apply to me at all	Did not apply to me at all	Applied to me to some degree, or some of the time	Applied to me to some degree, or some of the time	Did not apply to me at all	Applied to me to some degree, or some of the time	Applied to me to some degree, or some of the time	Applied to me to some degree, or some of the time	Did not apply to me at all	Applied to me to some degree, or some of the time	Applied to me to some degree, or some of the time	Applied to me to some degree, or some of the time	Applied to me to some degree, or some of the time	Applied to me to some degree, or some of the time	Did not apply to me at all	Applied to me to some degree, or some of the time	Did not apply to me at all	Applied to me to some degree, or some of the time	Did not apply to me at all	Neither poor nor good	Satisfied	A Moderate Amount	A Moderate Amount	A Moderate Amount	A Little	A Little
25-34	Not at all	Single	None	No	Never	Rarely	Rarely	Rarely	Sometimes	Neutral	Neutral	Strongly agree	Strongly agree	Neutral	Strongly agree	Strongly agree	Strongly agree	Strongly agree	Neutral	Strongly agree	Neutral	Applied to me to some degree, or some of the time	Applied to me to some degree, or some of the time	Applied to me to some degree, or some of the time	Did not apply to me at all	Applied to me to some degree, or some of the time	Applied to me to some degree, or some of the time	Did not apply to me at all	Applied to me to some degree, or some of the time	Applied to me to some degree, or some of the time	Applied to me to some degree, or some of the time	Applied to me to some degree, or some of the time	Applied to me to some degree, or some of the time	Applied to me to some degree, or some of the time	Applied to me to some degree, or some of the time	Applied to me to some degree, or some of the time	Applied to me to some degree, or some of the time	Applied to me to some degree, or some of the time	Applied to me to some degree, or some of the time	Did not apply to me at all	Applied to me to some degree, or some of the time	Applied to me to some degree, or some of the time	Good	Very satisfied	A Little	Very Much	A Moderate Amount	A Moderate Amount	A Moderate Amount
35-44	Primary School	Married	3 or more	Yes	Often	Often	Rarely	Rarely	Always	Mildly Disagree	Mildly Disagree	Mildly Disagree	Mildly Disagree	Mildly Disagree	Mildly Disagree	Mildly Disagree	Mildly Disagree	Mildly Disagree	Mildly Disagree	Mildly Disagree	Mildly Disagree	Applied to me to a considerable degree or a good part of time	Applied to me to a considerable degree or a good part of time	Applied to me to a considerable degree or a good part of time	Did not apply to me at all	Applied to me to a considerable degree or a good part of time	Applied to me to a considerable degree or a good part of time	Did not apply to me at all	Applied to me to a considerable degree or a good part of time	Applied to me to a considerable degree or a good part of time	Applied to me to a considerable degree or a good part of time	Applied to me to a considerable degree or a good part of time	Applied to me to a considerable degree or a good part of time	Applied to me to a considerable degree or a good part of time	Applied to me to a considerable degree or a good part of time	Applied to me to a considerable degree or a good part of time	Applied to me to a considerable degree or a good part of time	Applied to me to a considerable degree or a good part of time	Applied to me to a considerable degree or a good part of time	Did not apply to me at all	Applied to me to a considerable degree or a good part of time	Applied to me to a considerable degree or a good part of time	Poor	Neither satisfied or nor dissatisfied	Very Much	Very Much	Very Much	A Little	A Little
25-34	Not at all	Married	1	No	Often	Often	Rarely	Rarely	Always	Strongly agree	Strongly agree	Strongly agree	Strongly agree	Strongly agree	Strongly agree	Strongly agree	Strongly agree	Strongly agree	Strongly agree	Strongly agree	Strongly agree	Applied to me to a considerable degree or a good part of time	Applied to me to a considerable degree or a good part of time	Applied to me to a considerable degree or a good part of time	Did not apply to me at all	Applied to me to a considerable degree or a good part of time	Applied to me to a considerable degree or a good part of time	Did not apply to me at all	Applied to me to a considerable degree or a good part of time	Applied to me to a considerable degree or a good part of time	Applied to me to a considerable degree or a good part of time	Applied to me to a considerable degree or a good part of time	Applied to me to a considerable degree or a good part of time	Applied to me to a considerable degree or a good part of time	Applied to me to a considerable degree or a good part of time	Applied to me to a considerable degree or a good part of time	Applied to me to a considerable degree or a good part of time	Applied to me to a considerable degree or a good part of time	Applied to me to a considerable degree or a good part of time	Did not apply to me at all	Applied to me to a considerable degree or a good part of time	Applied to me to a considerable degree or a good part of time	Poor	Neither satisfied or nor dissatisfied	Very Much	Very Much	A Little	A Little	A Little
More than 45	Not at all	Single	None	No	Often	Often	Rarely	Rarely	Always	Mildly agree	Mildly Disagree	Mildly Disagree	Mildly Disagree	Mildly agree	Mildly Disagree	Mildly Disagree	Mildly Disagree	Mildly Disagree	Mildly agree	Mildly Disagree	Mildly Disagree	Applied to me very much or most of the time	Did not apply to me at all	Applied to me very much or most of the time	Did not apply to me at all	Applied to me to some degree, or some of the time	Applied to me very much or most of the time	Did not apply to me at all	Applied to me very much or most of the time	Applied to me very much or most of the time	Applied to me very much or most of the time	Applied to me very much or most of the time	Applied to me very much or most of the time	Applied to me very much or most of the time	Applied to me very much or most of the time	Applied to me very much or most of the time	Applied to me very much or most of the time	Applied to me very much or most of the time	Applied to me very much or most of the time	Did not apply to me at all	Applied to me very much or most of the time	Applied to me very much or most of the time	Poor	Dissatisfied	An Extreme Amount	An Extreme Amount	A Little	A Little	A Little
25-34	Primary School	Single	None	No	Never	Rarely	Rarely	Rarely	Always	Very strongly agree	Very strongly agree	Very strongly agree	Very strongly agree	Very strongly agree	Very strongly agree	Very strongly agree	Very strongly agree	Very strongly agree	Very strongly agree	Very strongly agree	Very strongly agree	Applied to me to a considerable degree or a good part of time	Did not apply to me at all	Applied to me to a considerable degree or a good part of time	Did not apply to me at all	Applied to me to a considerable degree or a good part of time	Applied to me to a considerable degree or a good part of time	Did not apply to me at all	Applied to me to a considerable degree or a good part of time	Applied to me to a considerable degree or a good part of time	Applied to me to a considerable degree or a good part of time	Applied to me to a considerable degree or a good part of time	Applied to me to a considerable degree or a good part of time	Applied to me to a considerable degree or a good part of time	Applied to me to a considerable degree or a good part of time	Applied to me to a considerable degree or a good part of time	Applied to me to a considerable degree or a good part of time	Applied to me to a considerable degree or a good part of time	Applied to me to a considerable degree or a good part of time	Did not apply to me at all	Applied to me to a considerable degree or a good part of time	Applied to me to a considerable degree or a good part of time	Good	Satisfied	A Moderate Amount	A Moderate Amount	A Moderate Amount	A Moderate Amount	A Moderate Amount
35-44	Tertiary School	Married	2	No	Never	Rarely	Rarely	Rarely	Always	Mildly agree	Mildly agree	Strongly agree	Strongly agree	Mildly agree	Strongly agree	Mildly agree	Mildly agree	Mildly agree	Mildly agree	Strongly agree	Mildly agree	Applied to me to some degree, or some of the time	Did not apply to me at all	Applied to me to some degree, or some of the time	Did not apply to me at all	Applied to me to a considerable degree or a good part of time	Applied to me to a considerable degree or a good part of time	Did not apply to me at all	Applied to me to a considerable degree or a good part of time	Applied to me to a considerable degree or a good part of time	Applied to me to a considerable degree or a good part of time	Applied to me to a considerable degree or a good part of time	Applied to me to some degree, or some of the time	Applied to me to some degree, or some of the time	Applied to me to some degree, or some of the time	Applied to me to a considerable degree or a good part of time	Applied to me to some degree, or some of the time	Applied to me to some degree, or some of the time	Applied to me to some degree, or some of the time	Did not apply to me at all	Applied to me to some degree, or some of the time	Applied to me to a considerable degree or a good part of time	Good	Satisfied	A Moderate Amount	A Moderate Amount	A Little	A Little	A Little
25-34	Not at all	Single	None	No	Never	Rarely	Rarely	Rarely	Always	Very strongly agree	Very strongly agree	Very strongly agree	Very strongly agree	Very strongly agree	Very strongly agree	Very strongly agree	Very strongly agree	Very strongly agree	Very strongly agree	Very strongly agree	Very strongly agree	Applied to me to some degree, or some of the time	Did not apply to me at all	Applied to me to some degree, or some of the time	Did not apply to me at all	Applied to me to some degree, or some of the time	Applied to me to some degree, or some of the time	Did not apply to me at all	Applied to me to some degree, or some of the time	Applied to me to some degree, or some of the time	Applied to me to some degree, or some of the time	Applied to me to some degree, or some of the time	Applied to me to some degree, or some of the time	Applied to me to some degree, or some of the time	Applied to me to some degree, or some of the time	Applied to me to a considerable degree or a good part of time	Applied to me to some degree, or some of the time	Did not apply to me at all	Did not apply to me at all	Did not apply to me at all	Applied to me to some degree, or some of the time	Did not apply to me at all	Neither poor nor good	Satisfied	A Moderate Amount	A Moderate Amount	A Moderate Amount	A Moderate Amount	A Moderate Amount
More than 45	Not at all	Married	1	No	Never	Rarely	Rarely	Rarely	Always	Mildly agree	Mildly agree	Mildly agree	Mildly agree	Mildly agree	Mildly agree	Mildly agree	Mildly agree	Mildly agree	Mildly agree	Mildly agree	Mildly agree	Applied to me to some degree, or some of the time	Did not apply to me at all	Did not apply to me at all	Did not apply to me at all	Applied to me to some degree, or some of the time	Applied to me to some degree, or some of the time	Did not apply to me at all	Applied to me to some degree, or some of the time	Applied to me to some degree, or some of the time	Applied to me to some degree, or some of the time	Applied to me to some degree, or some of the time	Applied to me to some degree, or some of the time	Applied to me to some degree, or some of the time	Applied to me to some degree, or some of the time	Applied to me to some degree, or some of the time	Applied to me to some degree, or some of the time	Applied to me to some degree, or some of the time	Applied to me to some degree, or some of the time	Did not apply to me at all	Applied to me to some degree, or some of the time	Applied to me to some degree, or some of the time	Good	Satisfied	A Little	Very Much	A Moderate Amount	A Moderate Amount	Very Much
35-44	Not at all	Married	3 or more	No	Never	Rarely	Rarely	Rarely	Always	Mildly agree	Mildly agree	Mildly agree	Mildly Disagree	Mildly Disagree	Mildly Disagree	Mildly Disagree	Mildly Disagree	Mildly Disagree	Mildly Disagree	Mildly Disagree	Mildly Disagree	Applied to me very much or most of the time	Applied to me to some degree, or some of the time	Applied to me very much or most of the time	Did not apply to me at all	Applied to me very much or most of the time	Applied to me very much or most of the time	Did not apply to me at all	Applied to me very much or most of the time	Applied to me very much or most of the time	Applied to me very much or most of the time	Applied to me very much or most of the time	Applied to me very much or most of the time	Applied to me very much or most of the time	Applied to me very much or most of the time	Applied to me very much or most of the time	Applied to me very much or most of the time	Applied to me very much or most of the time	Applied to me very much or most of the time	Did not apply to me at all	Applied to me very much or most of the time	Applied to me very much or most of the time	Poor	Dissatisfied	Very Much	An Extreme Amount	A Little	Not at all	Not at all
35-44	Not at all	Married	3 or more	No	Never	Rarely	Rarely	Rarely	Always	Strongly agree	Strongly agree	Strongly agree	Strongly agree	Strongly agree	Neutral	Neutral	Strongly agree	Neutral	Strongly agree	Strongly agree	Neutral	Applied to me to a considerable degree or a good part of time	Applied to me very much or most of the time	Did not apply to me at all	Did not apply to me at all	Applied to me to a considerable degree or a good part of time	Applied to me to a considerable degree or a good part of time	Did not apply to me at all	Applied to me to a considerable degree or a good part of time	Did not apply to me at all	Did not apply to me at all	Applied to me to a considerable degree or a good part of time	Applied to me to a considerable degree or a good part of time	Applied to me to a considerable degree or a good part of time	Applied to me to a considerable degree or a good part of time	Did not apply to me at all	Applied to me to a considerable degree or a good part of time	Applied to me to a considerable degree or a good part of time	Applied to me to a considerable degree or a good part of time	Did not apply to me at all	Applied to me to a considerable degree or a good part of time	Applied to me to a considerable degree or a good part of time	Good	Satisfied	A Little	Very Much	A Little	A Little	A Little
More than 45	Not at all	Married	3 or more	No	Never	Rarely	Rarely	Rarely	Always	Very strongly agree	Very strongly agree	Very strongly agree	Very strongly agree	Very strongly agree	Neutral	Neutral	Very strongly agree	Very strongly agree	Very strongly agree	Very strongly agree	Neutral	Applied to me very much or most of the time	Applied to me to a considerable degree or a good part of time	Applied to me very much or most of the time	Applied to me to a considerable degree or a good part of time	Applied to me to a considerable degree or a good part of time	Applied to me to a considerable degree or a good part of time	Applied to me to some degree, or some of the time	Applied to me to a considerable degree or a good part of time	Applied to me to a considerable degree or a good part of time	Applied to me to a considerable degree or a good part of time	Applied to me to a considerable degree or a good part of time	Applied to me to a considerable degree or a good part of time	Applied to me to a considerable degree or a good part of time	Applied to me to a considerable degree or a good part of time	Applied to me very much or most of the time	Applied to me very much or most of the time	Applied to me to a considerable degree or a good part of time	Applied to me to a considerable degree or a good part of time	Applied to me to some degree, or some of the time	Applied to me very much or most of the time	Applied to me to a considerable degree or a good part of time	Poor	Dissatisfied	An Extreme Amount	An Extreme Amount	A Little	Not at all	Not at all
25-34	Not at all	Single	None	No	Never	Rarely	Rarely	Rarely	Always	Very strongly agree	Very strongly agree	Very strongly agree	Very strongly agree	Very strongly agree	Very strongly agree	Very strongly agree	Very strongly agree	Very strongly agree	Very strongly agree	Very strongly agree	Very strongly agree	Applied to me to some degree, or some of the time	Applied to me to some degree, or some of the time	Applied to me to some degree, or some of the time	Did not apply to me at all	Applied to me to some degree, or some of the time	Applied to me to some degree, or some of the time	Did not apply to me at all	Applied to me to some degree, or some of the time	Applied to me to some degree, or some of the time	Applied to me to some degree, or some of the time	Applied to me to some degree, or some of the time	Applied to me to some degree, or some of the time	Applied to me to some degree, or some of the time	Applied to me to some degree, or some of the time	Applied to me to some degree, or some of the time	Applied to me to some degree, or some of the time	Applied to me to some degree, or some of the time	Applied to me to some degree, or some of the time	Did not apply to me at all	Applied to me to some degree, or some of the time	Applied to me to some degree, or some of the time	Good	Satisfied	A Little	A Moderate Amount	A Moderate Amount	A Moderate Amount	A Moderate Amount
25-34	Primary School	Married	3 or more	No	Often	Often	Often	Often	Sometimes	Strongly disagree	Strongly disagree	Strongly disagree	Strongly disagree	Strongly disagree	Strongly disagree	Strongly disagree	Strongly disagree	Strongly disagree	Strongly disagree	Strongly disagree	Strongly disagree	Applied to me very much or most of the time	Applied to me to a considerable degree or a good part of time	Applied to me very much or most of the time	Applied to me to some degree, or some of the time	Applied to me very much or most of the time	Applied to me very much or most of the time	Did not apply to me at all	Applied to me very much or most of the time	Applied to me very much or most of the time	Applied to me very much or most of the time	Applied to me very much or most of the time	Applied to me very much or most of the time	Applied to me very much or most of the time	Applied to me very much or most of the time	Applied to me very much or most of the time	Applied to me very much or most of the time	Applied to me very much or most of the time	Applied to me very much or most of the time	Applied to me to some degree, or some of the time	Applied to me very much or most of the time	Applied to me very much or most of the time	Poor	Dissatisfied	An Extreme Amount	An Extreme Amount	A Little	Not at all	Not at all
35-44	Primary School	Married	2	No	Never	Rarely	Rarely	Rarely	Always	Strongly disagree	Strongly disagree	Strongly disagree	Strongly disagree	Strongly disagree	Strongly disagree	Strongly disagree	Strongly disagree	Strongly disagree	Strongly disagree	Strongly disagree	Strongly disagree	Applied to me to some degree, or some of the time	Applied to me to some degree, or some of the time	Applied to me to some degree, or some of the time	Did not apply to me at all	Applied to me to some degree, or some of the time	Applied to me to some degree, or some of the time	Did not apply to me at all	Applied to me to some degree, or some of the time	Applied to me to some degree, or some of the time	Applied to me to some degree, or some of the time	Applied to me to some degree, or some of the time	Applied to me to some degree, or some of the time	Applied to me to some degree, or some of the time	Applied to me to some degree, or some of the time	Applied to me to some degree, or some of the time	Applied to me to some degree, or some of the time	Applied to me to some degree, or some of the time	Applied to me to some degree, or some of the time	Did not apply to me at all	Applied to me to some degree, or some of the time	Applied to me to some degree, or some of the time	Poor	Dissatisfied	An Extreme Amount	An Extreme Amount	A Little	Not at all	Not at all
More than 45	Not at all	Married	None	No	Never	Rarely	Rarely	Rarely	Always	Very strongly agree	Very strongly agree	Very strongly agree	Very strongly agree	Very strongly agree	Neutral	Neutral	Very strongly agree	Neutral	Very strongly agree	Very strongly agree	Neutral	Applied to me to some degree, or some of the time	Applied to me to some degree, or some of the time	Applied to me to a considerable degree or a good part of time	Did not apply to me at all	Applied to me to a considerable degree or a good part of time	Applied to me to some degree, or some of the time	Did not apply to me at all	Applied to me to a considerable degree or a good part of time	Applied to me to some degree, or some of the time	Applied to me to a considerable degree or a good part of time	Applied to me to some degree, or some of the time	Applied to me to a considerable degree or a good part of time	Applied to me to a considerable degree or a good part of time	Applied to me to a considerable degree or a good part of time	Applied to me very much or most of the time	Applied to me to a considerable degree or a good part of time	Applied to me to a considerable degree or a good part of time	Applied to me to a considerable degree or a good part of time	Did not apply to me at all	Applied to me to a considerable degree or a good part of time	Applied to me to a considerable degree or a good part of time	Good	Satisfied	Very Much	An Extreme Amount	A Moderate Amount	A Moderate Amount	A Moderate Amount
25-34	Primary School	Single	None	No	Never	Rarely	Rarely	Rarely	Always	Very strongly agree	Very strongly agree	Very strongly agree	Very strongly agree	Very strongly agree	Very strongly agree	Very strongly agree	Very strongly agree	Very strongly agree	Very strongly agree	Very strongly agree	Very strongly agree	Applied to me to some degree, or some of the time	Applied to me to some degree, or some of the time	Did not apply to me at all	Did not apply to me at all	Did not apply to me at all	Did not apply to me at all	Did not apply to me at all	Did not apply to me at all	Applied to me to a considerable degree or a good part of time	Applied to me to some degree, or some of the time	Applied to me to some degree, or some of the time	Applied to me to some degree, or some of the time	Applied to me to some degree, or some of the time	Applied to me to some degree, or some of the time	Applied to me to a considerable degree or a good part of time	Applied to me to some degree, or some of the time	Did not apply to me at all	Applied to me to some degree, or some of the time	Did not apply to me at all	Applied to me to some degree, or some of the time	Applied to me to some degree, or some of the time	Good	Satisfied	A Moderate Amount	Very Much	A Moderate Amount	A Moderate Amount	A Moderate Amount
More than 45	Not at all	Married	3 or more	Yes	Often	Often	Rarely	Often	Always	Mildly agree	Mildly agree	Mildly agree	Mildly agree	Mildly agree	Mildly agree	Mildly agree	Mildly agree	Mildly agree	Mildly agree	Mildly agree	Mildly agree	Applied to me to a considerable degree or a good part of time	Did not apply to me at all	Applied to me to a considerable degree or a good part of time	Did not apply to me at all	Applied to me to a considerable degree or a good part of time	Applied to me to a considerable degree or a good part of time	Did not apply to me at all	Applied to me to a considerable degree or a good part of time	Applied to me to a considerable degree or a good part of time	Applied to me to a considerable degree or a good part of time	Applied to me to a considerable degree or a good part of time	Applied to me to a considerable degree or a good part of time	Applied to me to a considerable degree or a good part of time	Applied to me to a considerable degree or a good part of time	Applied to me very much or most of the time	Applied to me to a considerable degree or a good part of time	Applied to me very much or most of the time	Applied to me to a considerable degree or a good part of time	Applied to me to some degree, or some of the time	Applied to me to a considerable degree or a good part of time	Applied to me to a considerable degree or a good part of time	Neither poor nor good	Satisfied	Very Much	Very Much	A Little	A Little	A Little
More than 45	Secondary School	Married	2	No	Never	Rarely	Often	Rarely	Always	Mildly agree	Mildly agree	Mildly agree	Mildly agree	Mildly agree	Mildly Disagree	Mildly Disagree	Mildly agree	Mildly Disagree	Mildly agree	Mildly agree	Mildly agree	Applied to me to some degree, or some of the time	Applied to me to some degree, or some of the time	Applied to me to some degree, or some of the time	Did not apply to me at all	Applied to me to a considerable degree or a good part of time	Applied to me to some degree, or some of the time	Did not apply to me at all	Applied to me to some degree, or some of the time	Did not apply to me at all	Applied to me to some degree, or some of the time	Did not apply to me at all	Applied to me to some degree, or some of the time	Did not apply to me at all	Did not apply to me at all	Did not apply to me at all	Applied to me to some degree, or some of the time	Did not apply to me at all	Applied to me to some degree, or some of the time	Did not apply to me at all	Did not apply to me at all	Did not apply to me at all	Good	Satisfied	A Little	A Moderate Amount	A Moderate Amount	A Moderate Amount	A Moderate Amount
35-44	Not at all	Single	None	No	Never	Rarely	Rarely	Rarely	Always	Very strongly agree	Very strongly agree	Very strongly agree	Very strongly agree	Very strongly agree	Very strongly agree	Very strongly agree	Very strongly agree	Very strongly agree	Very strongly agree	Very strongly agree	Very strongly agree	Applied to me to some degree, or some of the time	Applied to me to a considerable degree or a good part of time	Applied to me to some degree, or some of the time	Did not apply to me at all	Applied to me to some degree, or some of the time	Applied to me to some degree, or some of the time	Did not apply to me at all	Did not apply to me at all	Applied to me to a considerable degree or a good part of time	Did not apply to me at all	Applied to me to some degree, or some of the time	Applied to me to some degree, or some of the time	Applied to me to some degree, or some of the time	Applied to me to some degree, or some of the time	Applied to me to some degree, or some of the time	Applied to me to some degree, or some of the time	Did not apply to me at all	Applied to me to some degree, or some of the time	Did not apply to me at all	Applied to me to some degree, or some of the time	Applied to me to some degree, or some of the time	Good	Satisfied	A Little	Very Much	A Moderate Amount	Very Much	Very Much
More than 45	Not at all	Married	3 or more	No	Often	Often	Often	Rarely	Always	Mildly Disagree	Mildly Disagree	Mildly agree	Mildly agree	Mildly Disagree	Neutral	Neutral	Mildly agree	Neutral	Mildly Disagree	Mildly agree	Neutral	Applied to me to a considerable degree or a good part of time	Did not apply to me at all	Applied to me to a considerable degree or a good part of time	Did not apply to me at all	Applied to me to some degree, or some of the time	Applied to me to some degree, or some of the time	Did not apply to me at all	Applied to me to some degree, or some of the time	Applied to me to a considerable degree or a good part of time	Applied to me to some degree, or some of the time	Applied to me to some degree, or some of the time	Applied to me to some degree, or some of the time	Applied to me to some degree, or some of the time	Applied to me to some degree, or some of the time	Applied to me to a considerable degree or a good part of time	Applied to me to a considerable degree or a good part of time	Applied to me to some degree, or some of the time	Applied to me to some degree, or some of the time	Applied to me to some degree, or some of the time	Applied to me very much or most of the time	Applied to me very much or most of the time	Poor	Dissatisfied	Very Much	An Extreme Amount	A Little	Not at all	Not at all
25-34	Secondary School	Single	None	No	Never	Rarely	Rarely	Rarely	Always	Very strongly agree	Very strongly agree	Very strongly agree	Very strongly agree	Very strongly agree	Very strongly agree	Very strongly agree	Very strongly agree	Very strongly agree	Very strongly agree	Very strongly agree	Very strongly agree	Did not apply to me at all	Did not apply to me at all	Did not apply to me at all	Did not apply to me at all	Applied to me to some degree, or some of the time	Applied to me to a considerable degree or a good part of time	Did not apply to me at all	Applied to me to some degree, or some of the time	Applied to me to a considerable degree or a good part of time	Applied to me to some degree, or some of the time	Applied to me to some degree, or some of the time	Did not apply to me at all	Applied to me to some degree, or some of the time	Applied to me to some degree, or some of the time	Applied to me very much or most of the time	Applied to me to a considerable degree or a good part of time	Did not apply to me at all	Applied to me to some degree, or some of the time	Did not apply to me at all	Applied to me to some degree, or some of the time	Applied to me to some degree, or some of the time	Good	Satisfied	A Little	A Moderate Amount	A Moderate Amount	A Moderate Amount	A Moderate Amount
35-44	Tertiary School	Married	3 or more	No	Never	Rarely	Rarely	Rarely	Always	Strongly agree	Strongly agree	Strongly agree	Strongly agree	Strongly agree	Strongly agree	Strongly agree	Strongly agree	Strongly agree	Strongly agree	Strongly agree	Strongly agree	Did not apply to me at all	Did not apply to me at all	Applied to me to some degree, or some of the time	Did not apply to me at all	Applied to me to some degree, or some of the time	Applied to me to some degree, or some of the time	Did not apply to me at all	Applied to me to some degree, or some of the time	Applied to me to some degree, or some of the time	Applied to me to some degree, or some of the time	Applied to me to some degree, or some of the time	Applied to me to some degree, or some of the time	Applied to me to some degree, or some of the time	Applied to me to some degree, or some of the time	Applied to me to some degree, or some of the time	Applied to me to some degree, or some of the time	Applied to me to some degree, or some of the time	Did not apply to me at all	Did not apply to me at all	Applied to me to some degree, or some of the time	Applied to me to some degree, or some of the time	Good	Satisfied	A Little	A Moderate Amount	A Little	Very Much	A Moderate Amount
25-34	Secondary School	Married	2	No	Never	Rarely	Rarely	Rarely	Always	Mildly agree	Mildly agree	Mildly agree	Mildly agree	Mildly agree	Neutral	Neutral	Mildly agree	Neutral	Mildly agree	Mildly agree	Neutral	Did not apply to me at all	Applied to me to some degree, or some of the time	Did not apply to me at all	Did not apply to me at all	Applied to me to some degree, or some of the time	Applied to me to some degree, or some of the time	Did not apply to me at all	Applied to me to some degree, or some of the time	Applied to me to some degree, or some of the time	Did not apply to me at all	Applied to me to some degree, or some of the time	Applied to me to some degree, or some of the time	Did not apply to me at all	Did not apply to me at all	Did not apply to me at all	Did not apply to me at all	Did not apply to me at all	Applied to me to some degree, or some of the time	Did not apply to me at all	Applied to me to some degree, or some of the time	Applied to me to some degree, or some of the time	Good	Satisfied	A Moderate Amount	Very Much	A Moderate Amount	A Moderate Amount	A Moderate Amount
35-44	Secondary School	Married	3 or more	No	Often	Often	Rarely	Often	Rarely	Strongly agree	Strongly agree	Strongly agree	Strongly agree	Strongly agree	Strongly agree	Strongly agree	Strongly agree	Strongly agree	Strongly agree	Strongly agree	Strongly agree	Applied to me to some degree, or some of the time	Did not apply to me at all	Applied to me to some degree, or some of the time	Did not apply to me at all	Applied to me to some degree, or some of the time	Applied to me to some degree, or some of the time	Did not apply to me at all	Applied to me to some degree, or some of the time	Applied to me to some degree, or some of the time	Applied to me to some degree, or some of the time	Applied to me to some degree, or some of the time	Applied to me to some degree, or some of the time	Did not apply to me at all	Did not apply to me at all	Did not apply to me at all	Applied to me to some degree, or some of the time	Did not apply to me at all	Did not apply to me at all	Did not apply to me at all	Applied to me to some degree, or some of the time	Applied to me to some degree, or some of the time	Good	Neither satisfied or nor dissatisfied	A Moderate Amount	Very Much	A Moderate Amount	A Moderate Amount	A Little
18-24	Primary School	Single	None	No	Never	Rarely	Rarely	Rarely	Rarely	Mildly agree	Mildly agree	Strongly agree	Strongly agree	Mildly agree	Neutral	Neutral	Strongly agree	Strongly agree	Mildly agree	Strongly agree	Strongly agree	Applied to me to some degree, or some of the time	Did not apply to me at all	Applied to me to some degree, or some of the time	Did not apply to me at all	Applied to me to some degree, or some of the time	Applied to me to a considerable degree or a good part of time	Did not apply to me at all	Applied to me to some degree, or some of the time	Applied to me to some degree, or some of the time	Applied to me to some degree, or some of the time	Applied to me to some degree, or some of the time	Applied to me to some degree, or some of the time	Did not apply to me at all	Did not apply to me at all	Did not apply to me at all	Did not apply to me at all	Did not apply to me at all	Applied to me to some degree, or some of the time	Did not apply to me at all	Applied to me to some degree, or some of the time	Applied to me to some degree, or some of the time	Good	Satisfied	Very Much	Very Much	A Moderate Amount	A Little	A Little
18-24	Secondary School	Single	None	No	Never	Rarely	Rarely	Rarely	Rarely	Very strongly agree	Very strongly agree	Very strongly agree	Very strongly agree	Very strongly agree	Very strongly agree	Very strongly agree	Very strongly agree	Very strongly agree	Very strongly agree	Very strongly agree	Very strongly agree	Applied to me very much or most of the time	Applied to me to some degree, or some of the time	Applied to me to some degree, or some of the time	Did not apply to me at all	Applied to me to some degree, or some of the time	Did not apply to me at all	Did not apply to me at all	Did not apply to me at all	Applied to me to a considerable degree or a good part of time	Did not apply to me at all	Applied to me to some degree, or some of the time	Applied to me to some degree, or some of the time	Applied to me to some degree, or some of the time	Did not apply to me at all	Did not apply to me at all	Did not apply to me at all	Did not apply to me at all	Did not apply to me at all	Did not apply to me at all	Applied to me to some degree, or some of the time	Did not apply to me at all	Good	Very satisfied	A Little	A Moderate Amount	A Moderate Amount	A Moderate Amount	Very Much
More than 45	Not at all	Widow	3 or more	No	Often	Often	Often	Often	Sometimes	Strongly disagree	Strongly disagree	Mildly Disagree	Mildly Disagree	Strongly disagree	Neutral	Neutral	Mildly Disagree	Neutral	Strongly disagree	Strongly disagree	Neutral	Applied to me to a considerable degree or a good part of time	Did not apply to me at all	Applied to me to a considerable degree or a good part of time	Applied to me to some degree, or some of the time	Applied to me to a considerable degree or a good part of time	Applied to me to a considerable degree or a good part of time	Applied to me to some degree, or some of the time	Applied to me to a considerable degree or a good part of time	Applied to me to a considerable degree or a good part of time	Applied to me to a considerable degree or a good part of time	Applied to me to a considerable degree or a good part of time	Applied to me to a considerable degree or a good part of time	Applied to me to a considerable degree or a good part of time	Applied to me to a considerable degree or a good part of time	Applied to me to a considerable degree or a good part of time	Applied to me to a considerable degree or a good part of time	Applied to me to a considerable degree or a good part of time	Applied to me to a considerable degree or a good part of time	Did not apply to me at all	Applied to me to a considerable degree or a good part of time	Applied to me to a considerable degree or a good part of time	Poor	Very Dissatisfied	Very Much	An Extreme Amount	A Little	Not at all	Not at all
More than 45	Primary School	Married	3 or more	Yes	Often	Often	Often	Rarely	Rarely	Very strongly agree	Very strongly agree	Strongly agree	Strongly agree	Very strongly agree	Strongly agree	Strongly agree	Strongly agree	Strongly agree	Very strongly agree	Very strongly agree	Strongly agree	Applied to me to some degree, or some of the time	Did not apply to me at all	Applied to me to some degree, or some of the time	Did not apply to me at all	Applied to me to some degree, or some of the time	Applied to me to some degree, or some of the time	Did not apply to me at all	Applied to me to some degree, or some of the time	Did not apply to me at all	Did not apply to me at all	Applied to me to some degree, or some of the time	Applied to me to some degree, or some of the time	Did not apply to me at all	Did not apply to me at all	Applied to me to some degree, or some of the time	Applied to me to some degree, or some of the time	Did not apply to me at all	Applied to me to some degree, or some of the time	Did not apply to me at all	Applied to me to some degree, or some of the time	Applied to me to some degree, or some of the time	Neither poor nor good	Satisfied	A Moderate Amount	A Moderate Amount	A Moderate Amount	A Moderate Amount	A Moderate Amount
25-34	Tertiary School	Married	None	No	Never	Rarely	Often	Rarely	Rarely	Strongly agree	Strongly agree	Strongly agree	Strongly agree	Strongly agree	Strongly agree	Strongly agree	Strongly agree	Strongly agree	Strongly agree	Strongly agree	Strongly agree	Applied to me to some degree, or some of the time	Applied to me to some degree, or some of the time	Did not apply to me at all	Did not apply to me at all	Applied to me to some degree, or some of the time	Did not apply to me at all	Did not apply to me at all	Did not apply to me at all	Applied to me to some degree, or some of the time	Did not apply to me at all	Applied to me to some degree, or some of the time	Applied to me to some degree, or some of the time	Did not apply to me at all	Applied to me to some degree, or some of the time	Did not apply to me at all	Did not apply to me at all	Applied to me to some degree, or some of the time	Applied to me to some degree, or some of the time	Did not apply to me at all	Applied to me to some degree, or some of the time	Did not apply to me at all	Good	Satisfied	A Moderate Amount	Very Much	A Little	Very Much	Very Much
35-44	Secondary School	Married	2	No	Never	Rarely	Rarely	Rarely	Rarely	Mildly agree	Mildly agree	Mildly agree	Mildly agree	Mildly agree	Mildly agree	Mildly agree	Mildly agree	Mildly agree	Mildly agree	Mildly agree	Mildly agree	Applied to me to some degree, or some of the time	Applied to me to some degree, or some of the time	Applied to me to some degree, or some of the time	Did not apply to me at all	Applied to me to some degree, or some of the time	Applied to me to a considerable degree or a good part of time	Did not apply to me at all	Applied to me to a considerable degree or a good part of time	Applied to me to a considerable degree or a good part of time	Applied to me to some degree, or some of the time	Applied to me to some degree, or some of the time	Applied to me to some degree, or some of the time	Applied to me to some degree, or some of the time	Applied to me to a considerable degree or a good part of time	Applied to me to a considerable degree or a good part of time	Applied to me to a considerable degree or a good part of time	Applied to me to a considerable degree or a good part of time	Applied to me to a considerable degree or a good part of time	Did not apply to me at all	Applied to me to a considerable degree or a good part of time	Applied to me to a considerable degree or a good part of time	Neither poor nor good	Neither satisfied or nor dissatisfied	A Moderate Amount	Very Much	A Moderate Amount	Very Much	Very Much
25-34	Not at all	Married	3 or more	No	Never	Rarely	Rarely	Rarely	Rarely	Mildly agree	Mildly agree	Mildly agree	Mildly agree	Mildly agree	Mildly agree	Mildly agree	Mildly agree	Mildly agree	Mildly agree	Mildly agree	Mildly agree	Applied to me to some degree, or some of the time	Applied to me to some degree, or some of the time	Applied to me to some degree, or some of the time	Did not apply to me at all	Applied to me to some degree, or some of the time	Applied to me to some degree, or some of the time	Did not apply to me at all	Applied to me to some degree, or some of the time	Applied to me to some degree, or some of the time	Applied to me to some degree, or some of the time	Applied to me to some degree, or some of the time	Applied to me to some degree, or some of the time	Applied to me to some degree, or some of the time	Applied to me to some degree, or some of the time	Applied to me to some degree, or some of the time	Applied to me to some degree, or some of the time	Applied to me to some degree, or some of the time	Applied to me to some degree, or some of the time	Did not apply to me at all	Applied to me to some degree, or some of the time	Applied to me to some degree, or some of the time	Poor	Dissatisfied	Very Much	An Extreme Amount	A Little	A Little	Not at all
18-24	Primary School	Single	None	No	Never	Rarely	Rarely	Rarely	Rarely	Mildly Disagree	Mildly Disagree	Mildly agree	Mildly agree	Mildly Disagree	Mildly Disagree	Mildly Disagree	Mildly agree	Mildly Disagree	Mildly Disagree	Mildly agree	Mildly Disagree	Applied to me to some degree, or some of the time	Did not apply to me at all	Applied to me to a considerable degree or a good part of time	Did not apply to me at all	Applied to me to a considerable degree or a good part of time	Did not apply to me at all	Did not apply to me at all	Applied to me to some degree, or some of the time	Applied to me to some degree, or some of the time	Applied to me to some degree, or some of the time	Applied to me to a considerable degree or a good part of time	Applied to me to a considerable degree or a good part of time	Applied to me to a considerable degree or a good part of time	Applied to me to a considerable degree or a good part of time	Applied to me very much or most of the time	Applied to me very much or most of the time	Applied to me to some degree, or some of the time	Applied to me to a considerable degree or a good part of time	Did not apply to me at all	Applied to me to a considerable degree or a good part of time	Applied to me to a considerable degree or a good part of time	Poor	Dissatisfied	Very Much	An Extreme Amount	A Moderate Amount	A Little	A Little
35-44	Not at all	Married	2	Yes	Often	Rarely	Often	Rarely	Rarely	Mildly agree	Mildly agree	Mildly agree	Mildly agree	Mildly agree	Mildly agree	Mildly agree	Mildly agree	Mildly agree	Mildly agree	Mildly agree	Mildly agree	Applied to me to some degree, or some of the time	Did not apply to me at all	Applied to me to a considerable degree or a good part of time	Did not apply to me at all	Applied to me to a considerable degree or a good part of time	Applied to me to some degree, or some of the time	Did not apply to me at all	Applied to me to some degree, or some of the time	Applied to me to some degree, or some of the time	Applied to me to some degree, or some of the time	Applied to me to a considerable degree or a good part of time	Applied to me to some degree, or some of the time	Applied to me to some degree, or some of the time	Applied to me to some degree, or some of the time	Applied to me to some degree, or some of the time	Applied to me to some degree, or some of the time	Applied to me to some degree, or some of the time	Applied to me to some degree, or some of the time	Did not apply to me at all	Applied to me to some degree, or some of the time	Applied to me to some degree, or some of the time	Good	Satisfied	A Moderate Amount	A Moderate Amount	A Little	A Little	A Little
More than 45	Primary School	Married	2	No	Never	Rarely	Rarely	Rarely	Rarely	Strongly agree	Strongly agree	Strongly agree	Strongly agree	Strongly agree	Strongly agree	Strongly agree	Strongly agree	Strongly agree	Strongly agree	Strongly agree	Strongly agree	Applied to me to a considerable degree or a good part of time	Applied to me to some degree, or some of the time	Applied to me to some degree, or some of the time	Did not apply to me at all	Applied to me to some degree, or some of the time	Applied to me to some degree, or some of the time	Did not apply to me at all	Applied to me to a considerable degree or a good part of time	Applied to me to a considerable degree or a good part of time	Applied to me to a considerable degree or a good part of time	Applied to me to a considerable degree or a good part of time	Applied to me to a considerable degree or a good part of time	Applied to me to a considerable degree or a good part of time	Applied to me to a considerable degree or a good part of time	Applied to me to some degree, or some of the time	Applied to me to a considerable degree or a good part of time	Applied to me to some degree, or some of the time	Applied to me to some degree, or some of the time	Did not apply to me at all	Applied to me to some degree, or some of the time	Applied to me to some degree, or some of the time	Poor	Dissatisfied	Very Much	An Extreme Amount	A Little	A Little	A Little
35-44	Not at all	Married	3 or more	No	Often	Often	Rarely	Often	Rarely	Mildly agree	Mildly agree	Mildly agree	Mildly agree	Mildly agree	Mildly agree	Mildly agree	Mildly agree	Mildly agree	Mildly agree	Mildly agree	Mildly agree	Applied to me to some degree, or some of the time	Applied to me to some degree, or some of the time	Applied to me to some degree, or some of the time	Did not apply to me at all	Applied to me to some degree, or some of the time	Applied to me to some degree, or some of the time	Did not apply to me at all	Applied to me to some degree, or some of the time	Applied to me to a considerable degree or a good part of time	Applied to me to some degree, or some of the time	Applied to me to some degree, or some of the time	Applied to me to some degree, or some of the time	Applied to me to some degree, or some of the time	Applied to me to some degree, or some of the time	Applied to me to a considerable degree or a good part of time	Applied to me to a considerable degree or a good part of time	Applied to me to a considerable degree or a good part of time	Applied to me to a considerable degree or a good part of time	Did not apply to me at all	Applied to me to some degree, or some of the time	Applied to me to some degree, or some of the time	Good	Satisfied	Very Much	An Extreme Amount	A Little	A Little	A Little
More than 45	Not at all	Married	3 or more	No	Often	Often	Rarely	Rarely	Rarely	Strongly agree	Strongly agree	Strongly agree	Strongly agree	Strongly agree	Strongly agree	Strongly agree	Strongly agree	Strongly agree	Strongly agree	Strongly agree	Strongly agree	Applied to me to some degree, or some of the time	Did not apply to me at all	Applied to me to some degree, or some of the time	Did not apply to me at all	Applied to me to some degree, or some of the time	Applied to me to some degree, or some of the time	Did not apply to me at all	Applied to me to some degree, or some of the time	Applied to me to some degree, or some of the time	Applied to me to some degree, or some of the time	Applied to me to some degree, or some of the time	Applied to me to some degree, or some of the time	Applied to me to some degree, or some of the time	Applied to me to some degree, or some of the time	Applied to me to some degree, or some of the time	Applied to me to some degree, or some of the time	Applied to me to some degree, or some of the time	Applied to me to some degree, or some of the time	Did not apply to me at all	Applied to me to some degree, or some of the time	Applied to me to some degree, or some of the time	Good	Satisfied	A Moderate Amount	Very Much	A Moderate Amount	A Moderate Amount	A Moderate Amount
More than 45	Not at all	Married	3 or more	No	Often	Often	Often	Often	Sometimes	Mildly Disagree	Mildly Disagree	Neutral	Neutral	Mildly Disagree	Neutral	Neutral	Neutral	Neutral	Mildly Disagree	Neutral	Neutral	Applied to me to a considerable degree or a good part of time	Did not apply to me at all	Applied to me to a considerable degree or a good part of time	Did not apply to me at all	Applied to me to a considerable degree or a good part of time	Applied to me to a considerable degree or a good part of time	Did not apply to me at all	Applied to me to a considerable degree or a good part of time	Applied to me to a considerable degree or a good part of time	Applied to me to a considerable degree or a good part of time	Applied to me to a considerable degree or a good part of time	Applied to me to a considerable degree or a good part of time	Applied to me to a considerable degree or a good part of time	Applied to me to a considerable degree or a good part of time	Applied to me to a considerable degree or a good part of time	Applied to me to a considerable degree or a good part of time	Applied to me to a considerable degree or a good part of time	Applied to me to a considerable degree or a good part of time	Did not apply to me at all	Applied to me to a considerable degree or a good part of time	Applied to me to a considerable degree or a good part of time	Poor	Very Dissatisfied	An Extreme Amount	An Extreme Amount	Not at all	Not at all	Not at all
25-34	Primary School	Single	None	No	Never	Rarely	Rarely	Rarely	Rarely	Mildly agree	Mildly agree	Very strongly agree	Very strongly agree	Mildly agree	Very strongly agree	Very strongly agree	Very strongly agree	Very strongly agree	Mildly agree	Very strongly agree	Very strongly agree	Applied to me to some degree, or some of the time	Applied to me to some degree, or some of the time	Applied to me to some degree, or some of the time	Did not apply to me at all	Applied to me to some degree, or some of the time	Applied to me to a considerable degree or a good part of time	Did not apply to me at all	Applied to me to some degree, or some of the time	Applied to me to some degree, or some of the time	Applied to me to some degree, or some of the time	Applied to me to some degree, or some of the time	Applied to me to some degree, or some of the time	Applied to me to some degree, or some of the time	Applied to me to some degree, or some of the time	Applied to me to some degree, or some of the time	Applied to me to some degree, or some of the time	Applied to me to some degree, or some of the time	Applied to me to some degree, or some of the time	Did not apply to me at all	Applied to me to some degree, or some of the time	Applied to me to some degree, or some of the time	Good	Very satisfied	A Moderate Amount	Very Much	A Moderate Amount	A Moderate Amount	A Moderate Amount
35-44	Primary School	Married	2	Yes	Often	Often	Rarely	Rarely	Rarely	Very strongly agree	Very strongly agree	Mildly agree	Mildly agree	Very strongly agree	Mildly agree	Mildly agree	Very strongly agree	Mildly agree	Very strongly agree	Very strongly agree	Mildly agree	Applied to me to a considerable degree or a good part of time	Did not apply to me at all	Applied to me to a considerable degree or a good part of time	Did not apply to me at all	Applied to me very much or most of the time	Applied to me very much or most of the time	Did not apply to me at all	Applied to me to a considerable degree or a good part of time	Applied to me to a considerable degree or a good part of time	Applied to me to a considerable degree or a good part of time	Applied to me very much or most of the time	Applied to me very much or most of the time	Applied to me to a considerable degree or a good part of time	Applied to me to a considerable degree or a good part of time	Applied to me very much or most of the time	Applied to me to a considerable degree or a good part of time	Applied to me to a considerable degree or a good part of time	Applied to me to a considerable degree or a good part of time	Did not apply to me at all	Applied to me to a considerable degree or a good part of time	Applied to me to a considerable degree or a good part of time	Good	Satisfied	Very Much	Very Much	A Little	A Little	A Little
25-34	Not at all	Single	None	No	Rarely	Rarely	Rarely	Rarely	Rarely	Mildly agree	Mildly agree	Mildly agree	Mildly agree	Mildly agree	Mildly agree	Mildly agree	Mildly agree	Mildly agree	Mildly agree	Mildly agree	Mildly agree	Applied to me to some degree, or some of the time	Did not apply to me at all	Did not apply to me at all	Did not apply to me at all	Applied to me to some degree, or some of the time	Applied to me to a considerable degree or a good part of time	Did not apply to me at all	Applied to me to some degree, or some of the time	Applied to me to a considerable degree or a good part of time	Applied to me to some degree, or some of the time	Applied to me to some degree, or some of the time	Applied to me to some degree, or some of the time	Applied to me to some degree, or some of the time	Applied to me to some degree, or some of the time	Did not apply to me at all	Applied to me to some degree, or some of the time	Did not apply to me at all	Applied to me to some degree, or some of the time	Did not apply to me at all	Applied to me to some degree, or some of the time	Applied to me to some degree, or some of the time	Good	Satisfied	A Moderate Amount	Very Much	A Moderate Amount	A Moderate Amount	A Moderate Amount
35-44	Primary School	Single	None	No	Rarely	Rarely	Rarely	Rarely	Rarely	Strongly disagree	Strongly disagree	Mildly agree	Mildly agree	Strongly disagree	Mildly agree	Mildly agree	Mildly agree	Mildly agree	Strongly disagree	Mildly agree	Mildly agree	Applied to me to some degree, or some of the time	Did not apply to me at all	Applied to me to a considerable degree or a good part of time	Did not apply to me at all	Applied to me to a considerable degree or a good part of time	Applied to me to a considerable degree or a good part of time	Did not apply to me at all	Applied to me to a considerable degree or a good part of time	Applied to me to a considerable degree or a good part of time	Applied to me to a considerable degree or a good part of time	Applied to me to a considerable degree or a good part of time	Applied to me very much or most of the time	Applied to me very much or most of the time	Applied to me very much or most of the time	Applied to me very much or most of the time	Applied to me to a considerable degree or a good part of time	Applied to me to a considerable degree or a good part of time	Applied to me to a considerable degree or a good part of time	Did not apply to me at all	Applied to me to a considerable degree or a good part of time	Applied to me very much or most of the time	Good	Neither satisfied or nor dissatisfied	Very Much	Very Much	A Little	A Little	Not at all
35-44	Tertiary School	Married	3 or more	Yes	rarely	Rarely	Often	Rarely	Rarely	Strongly agree	Strongly agree	Mildly Disagree	Mildly Disagree	Strongly agree	Neutral	Neutral	Mildly Disagree	Neutral	Strongly agree	Mildly Disagree	Neutral	Applied to me to some degree, or some of the time	Did not apply to me at all	Applied to me to some degree, or some of the time	Did not apply to me at all	Applied to me to a considerable degree or a good part of time	Applied to me to a considerable degree or a good part of time	Did not apply to me at all	Applied to me to a considerable degree or a good part of time	Applied to me to a considerable degree or a good part of time	Applied to me to a considerable degree or a good part of time	Applied to me to a considerable degree or a good part of time	Applied to me to a considerable degree or a good part of time	Applied to me to a considerable degree or a good part of time	Applied to me to a considerable degree or a good part of time	Applied to me to a considerable degree or a good part of time	Applied to me to a considerable degree or a good part of time	Applied to me to a considerable degree or a good part of time	Applied to me to a considerable degree or a good part of time	Did not apply to me at all	Applied to me to a considerable degree or a good part of time	Applied to me to a considerable degree or a good part of time	Neither poor nor good	Dissatisfied	Very Much	Very Much	A Little	A Little	A Little
18-24	Tertiary School	Single	None	Yes	Rarely	Rarely	Rarely	Rarely	Rarely	Strongly agree	Strongly agree	Strongly agree	Strongly agree	Strongly agree	Strongly agree	Strongly agree	Strongly agree	Strongly agree	Strongly agree	Strongly agree	Strongly agree	Applied to me to some degree, or some of the time	Did not apply to me at all	Applied to me to some degree, or some of the time	Did not apply to me at all	Applied to me to some degree, or some of the time	Applied to me to a considerable degree or a good part of time	Did not apply to me at all	Applied to me to some degree, or some of the time	Applied to me to some degree, or some of the time	Applied to me to some degree, or some of the time	Applied to me to some degree, or some of the time	Applied to me to some degree, or some of the time	Applied to me to some degree, or some of the time	Applied to me to some degree, or some of the time	Applied to me to some degree, or some of the time	Applied to me to some degree, or some of the time	Applied to me to some degree, or some of the time	Applied to me to some degree, or some of the time	Did not apply to me at all	Applied to me to some degree, or some of the time	Applied to me to some degree, or some of the time	Good	Satisfied	A Moderate Amount	A Moderate Amount	A Moderate Amount	Very Much	Very Much
18-24	Secondary School	Single	None	No	Rarely	Rarely	Rarely	Rarely	Rarely	Strongly agree	Strongly agree	Strongly agree	Strongly agree	Strongly agree	Strongly agree	Strongly agree	Strongly agree	Strongly agree	Strongly agree	Strongly agree	Strongly agree	Applied to me very much or most of the time	Did not apply to me at all	Did not apply to me at all	Did not apply to me at all	Applied to me to some degree, or some of the time	Applied to me to a considerable degree or a good part of time	Did not apply to me at all	Applied to me to some degree, or some of the time	Applied to me to a considerable degree or a good part of time	Applied to me to a considerable degree or a good part of time	Applied to me to some degree, or some of the time	Applied to me to some degree, or some of the time	Applied to me to some degree, or some of the time	Applied to me to some degree, or some of the time	Applied to me to a considerable degree or a good part of time	Applied to me to some degree, or some of the time	Applied to me to some degree, or some of the time	Applied to me to some degree, or some of the time	Did not apply to me at all	Applied to me to some degree, or some of the time	Applied to me to some degree, or some of the time	Good	Very satisfied	A Moderate Amount	A Moderate Amount	A Moderate Amount	A Moderate Amount	A Moderate Amount
More than 45	Secondary School	Married	3 or more	No	rarely	Sometimes	Often	Rarely	Rarely	Mildly agree	Mildly agree	Mildly agree	Mildly agree	Mildly agree	Mildly agree	Mildly agree	Mildly agree	Mildly agree	Mildly agree	Mildly agree	Mildly agree	Applied to me to some degree, or some of the time	Applied to me to some degree, or some of the time	Applied to me to a considerable degree or a good part of time	Did not apply to me at all	Applied to me to a considerable degree or a good part of time	Applied to me to a considerable degree or a good part of time	Did not apply to me at all	Applied to me to a considerable degree or a good part of time	Applied to me to a considerable degree or a good part of time	Applied to me very much or most of the time	Applied to me very much or most of the time	Applied to me very much or most of the time	Applied to me to a considerable degree or a good part of time	Applied to me to a considerable degree or a good part of time	Applied to me very much or most of the time	Applied to me to a considerable degree or a good part of time	Applied to me to a considerable degree or a good part of time	Applied to me to a considerable degree or a good part of time	Did not apply to me at all	Applied to me to a considerable degree or a good part of time	Applied to me to a considerable degree or a good part of time	Poor	Neither satisfied or nor dissatisfied	Very Much	An Extreme Amount	A Little	A Little	A Little
35-44	Not at all	Married	3 or more	Yes	rarely	Sometimes	Often	Rarely	Rarely	Mildly Disagree	Mildly Disagree	Mildly agree	Mildly agree	Mildly Disagree	Mildly Disagree	Mildly Disagree	Mildly agree	Mildly Disagree	Mildly Disagree	Mildly agree	Mildly Disagree	Applied to me to a considerable degree or a good part of time	Applied to me to some degree, or some of the time	Applied to me to a considerable degree or a good part of time	Did not apply to me at all	Applied to me to a considerable degree or a good part of time	Applied to me to a considerable degree or a good part of time	Did not apply to me at all	Applied to me to a considerable degree or a good part of time	Applied to me to a considerable degree or a good part of time	Applied to me to a considerable degree or a good part of time	Applied to me to a considerable degree or a good part of time	Applied to me to a considerable degree or a good part of time	Applied to me to a considerable degree or a good part of time	Applied to me to a considerable degree or a good part of time	Applied to me to a considerable degree or a good part of time	Applied to me to a considerable degree or a good part of time	Applied to me to a considerable degree or a good part of time	Applied to me to a considerable degree or a good part of time	Did not apply to me at all	Applied to me to a considerable degree or a good part of time	Applied to me to a considerable degree or a good part of time	Good	Neither satisfied or nor dissatisfied	Very Much	Very Much	A Moderate Amount	Very Much	Very Much
35-44	Not at all	Married	3 or more	No	Often	Often	Often	Often	Rarely	Strongly disagree	Strongly disagree	Mildly agree	Mildly agree	Strongly disagree	Mildly agree	Mildly agree	Mildly agree	Mildly agree	Strongly disagree	Mildly agree	Mildly agree	Applied to me to a considerable degree or a good part of time	Did not apply to me at all	Applied to me to a considerable degree or a good part of time	Did not apply to me at all	Applied to me to a considerable degree or a good part of time	Applied to me to a considerable degree or a good part of time	Did not apply to me at all	Applied to me to a considerable degree or a good part of time	Applied to me to a considerable degree or a good part of time	Applied to me to a considerable degree or a good part of time	Applied to me to a considerable degree or a good part of time	Applied to me to a considerable degree or a good part of time	Applied to me to a considerable degree or a good part of time	Applied to me to a considerable degree or a good part of time	Applied to me to a considerable degree or a good part of time	Applied to me to a considerable degree or a good part of time	Applied to me to a considerable degree or a good part of time	Applied to me to a considerable degree or a good part of time	Did not apply to me at all	Applied to me to a considerable degree or a good part of time	Applied to me to a considerable degree or a good part of time	Poor	Dissatisfied	An Extreme Amount	An Extreme Amount	A Little	A Little	A Little
More than 45	Not at all	Married	3 or more	No	rarely	Sometimes	Often	Often	Rarely	Strongly agree	Strongly agree	Strongly agree	Strongly agree	Strongly agree	Strongly agree	Strongly agree	Strongly agree	Strongly agree	Strongly agree	Strongly agree	Strongly agree	Applied to me to a considerable degree or a good part of time	Applied to me to some degree, or some of the time	Applied to me to a considerable degree or a good part of time	Did not apply to me at all	Applied to me to a considerable degree or a good part of time	Applied to me to a considerable degree or a good part of time	Did not apply to me at all	Applied to me to a considerable degree or a good part of time	Applied to me to a considerable degree or a good part of time	Applied to me to a considerable degree or a good part of time	Applied to me to a considerable degree or a good part of time	Applied to me to a considerable degree or a good part of time	Applied to me to a considerable degree or a good part of time	Applied to me to a considerable degree or a good part of time	Applied to me to a considerable degree or a good part of time	Applied to me to a considerable degree or a good part of time	Applied to me to a considerable degree or a good part of time	Applied to me to a considerable degree or a good part of time	Did not apply to me at all	Applied to me to a considerable degree or a good part of time	Applied to me to a considerable degree or a good part of time	Poor	Dissatisfied	Very Much	An Extreme Amount	Very Much	Very Much	A Little
25-34	Secondary School	Single	None	No	Rarely	Sometimes	Rarely	Rarely	Rarely	Strongly agree	Strongly agree	Strongly agree	Strongly agree	Strongly agree	Strongly agree	Strongly agree	Strongly agree	Strongly agree	Strongly agree	Strongly agree	Strongly agree	Applied to me to some degree, or some of the time	Did not apply to me at all	Did not apply to me at all	Did not apply to me at all	Applied to me to some degree, or some of the time	Applied to me to a considerable degree or a good part of time	Did not apply to me at all	Applied to me to some degree, or some of the time	Applied to me to some degree, or some of the time	Applied to me to some degree, or some of the time	Applied to me to some degree, or some of the time	Applied to me to some degree, or some of the time	Applied to me to some degree, or some of the time	Applied to me to some degree, or some of the time	Did not apply to me at all	Applied to me to some degree, or some of the time	Applied to me to some degree, or some of the time	Applied to me to some degree, or some of the time	Did not apply to me at all	Applied to me to some degree, or some of the time	Applied to me to some degree, or some of the time	Good	Satisfied	Very Much	Very Much	A Moderate Amount	A Moderate Amount	A Moderate Amount
35-44	Not at all	Divorced	1	Yes	Often	Often	Often	Rarely	Rarely	Very strongly disagree	Very strongly disagree	Very strongly disagree	Very strongly disagree	Very strongly disagree	Very strongly disagree	Very strongly disagree	Very strongly disagree	Very strongly disagree	Very strongly disagree	Very strongly disagree	Very strongly disagree	Applied to me very much or most of the time	Did not apply to me at all	Applied to me very much or most of the time	Applied to me to some degree, or some of the time	Applied to me very much or most of the time	Applied to me very much or most of the time	Did not apply to me at all	Applied to me very much or most of the time	Applied to me very much or most of the time	Applied to me very much or most of the time	Applied to me very much or most of the time	Applied to me very much or most of the time	Applied to me very much or most of the time	Applied to me very much or most of the time	Applied to me very much or most of the time	Applied to me very much or most of the time	Applied to me very much or most of the time	Applied to me very much or most of the time	Did not apply to me at all	Applied to me very much or most of the time	Applied to me very much or most of the time	Very Poor	Very Dissatisfied	An Extreme Amount	An Extreme Amount	Not at all	Not at all	Not at all
More than 45	Not at all	Married	3 or more	No	rarely	Sometimes	Often	Rarely	Rarely	Mildly agree	Mildly agree	Mildly agree	Mildly agree	Mildly agree	Mildly agree	Mildly agree	Mildly agree	Mildly agree	Mildly agree	Mildly agree	Mildly agree	Applied to me to some degree, or some of the time	Applied to me to some degree, or some of the time	Applied to me to some degree, or some of the time	Did not apply to me at all	Applied to me to some degree, or some of the time	Applied to me to a considerable degree or a good part of time	Did not apply to me at all	Applied to me to a considerable degree or a good part of time	Applied to me to a considerable degree or a good part of time	Applied to me to a considerable degree or a good part of time	Applied to me to a considerable degree or a good part of time	Applied to me to a considerable degree or a good part of time	Applied to me to some degree, or some of the time	Applied to me to a considerable degree or a good part of time	Applied to me to a considerable degree or a good part of time	Applied to me to a considerable degree or a good part of time	Applied to me to a considerable degree or a good part of time	Applied to me to a considerable degree or a good part of time	Did not apply to me at all	Applied to me to some degree, or some of the time	Applied to me to a considerable degree or a good part of time	Neither poor nor good	Neither satisfied or nor dissatisfied	Very Much	Very Much	A Little	A Little	A Little
25-34	Not at all	Single	None	No	Rarely	Sometimes	Rarely	Rarely	Rarely	Strongly agree	Strongly agree	Strongly agree	Strongly agree	Strongly agree	Strongly agree	Strongly agree	Strongly agree	Strongly agree	Strongly agree	Strongly agree	Strongly agree	Applied to me to some degree, or some of the time	Did not apply to me at all	Applied to me to some degree, or some of the time	Did not apply to me at all	Applied to me to some degree, or some of the time	Applied to me to a considerable degree or a good part of time	Did not apply to me at all	Applied to me to some degree, or some of the time	Applied to me to some degree, or some of the time	Applied to me to some degree, or some of the time	Applied to me to some degree, or some of the time	Applied to me to some degree, or some of the time	Applied to me to some degree, or some of the time	Applied to me to some degree, or some of the time	Applied to me to some degree, or some of the time	Applied to me to some degree, or some of the time	Applied to me to some degree, or some of the time	Applied to me to some degree, or some of the time	Did not apply to me at all	Applied to me to some degree, or some of the time	Applied to me to some degree, or some of the time	Good	Satisfied	A Moderate Amount	Very Much	A Moderate Amount	A Moderate Amount	A Moderate Amount
25-34	Primary School	Married	2	Yes	rarely	Sometimes	Rarely	Rarely	Rarely	Mildly agree	Mildly agree	Mildly agree	Mildly agree	Mildly agree	Mildly agree	Mildly agree	Mildly agree	Mildly agree	Mildly agree	Mildly agree	Mildly agree	Applied to me to some degree, or some of the time	Did not apply to me at all	Applied to me to some degree, or some of the time	Did not apply to me at all	Applied to me to some degree, or some of the time	Applied to me to some degree, or some of the time	Did not apply to me at all	Applied to me to some degree, or some of the time	Applied to me to some degree, or some of the time	Applied to me to some degree, or some of the time	Applied to me to some degree, or some of the time	Did not apply to me at all	Applied to me to some degree, or some of the time	Applied to me to some degree, or some of the time	Did not apply to me at all	Applied to me to some degree, or some of the time	Did not apply to me at all	Applied to me to some degree, or some of the time	Did not apply to me at all	Applied to me to some degree, or some of the time	Applied to me to some degree, or some of the time	Good	Satisfied	Very Much	Very Much	Very Much	Very Much	Very Much
25-34	Not at all	Single	None	No	Rarely	Sometimes	Rarely	Rarely	Rarely	Strongly agree	Strongly agree	Strongly agree	Strongly agree	Strongly agree	Strongly agree	Strongly agree	Strongly agree	Strongly agree	Strongly agree	Strongly agree	Strongly agree	Applied to me to some degree, or some of the time	Did not apply to me at all	Applied to me to some degree, or some of the time	Applied to me to some degree, or some of the time	Applied to me to some degree, or some of the time	Applied to me to a considerable degree or a good part of time	Did not apply to me at all	Applied to me to some degree, or some of the time	Applied to me to some degree, or some of the time	Applied to me to some degree, or some of the time	Applied to me to some degree, or some of the time	Applied to me to some degree, or some of the time	Applied to me to some degree, or some of the time	Applied to me to some degree, or some of the time	Applied to me to some degree, or some of the time	Applied to me to some degree, or some of the time	Applied to me to some degree, or some of the time	Applied to me to some degree, or some of the time	Did not apply to me at all	Applied to me to some degree, or some of the time	Applied to me to some degree, or some of the time	Good	Satisfied	A Moderate Amount	A Moderate Amount	A Moderate Amount	A Moderate Amount	A Moderate Amount
More than 45	Primary School	Married	3 or more	No	rarely	Sometimes	Rarely	Rarely	Rarely	Mildly agree	Mildly agree	Mildly agree	Mildly agree	Mildly agree	Mildly Disagree	Mildly Disagree	Mildly agree	Mildly agree	Mildly agree	Mildly agree	Mildly Disagree	Applied to me to a considerable degree or a good part of time	Applied to me to some degree, or some of the time	Applied to me to a considerable degree or a good part of time	Did not apply to me at all	Applied to me to a considerable degree or a good part of time	Applied to me to a considerable degree or a good part of time	Did not apply to me at all	Applied to me to a considerable degree or a good part of time	Applied to me to a considerable degree or a good part of time	Applied to me to a considerable degree or a good part of time	Applied to me to a considerable degree or a good part of time	Applied to me to a considerable degree or a good part of time	Applied to me to a considerable degree or a good part of time	Applied to me to a considerable degree or a good part of time	Applied to me to a considerable degree or a good part of time	Applied to me to a considerable degree or a good part of time	Applied to me to a considerable degree or a good part of time	Applied to me to a considerable degree or a good part of time	Did not apply to me at all	Applied to me to a considerable degree or a good part of time	Applied to me to a considerable degree or a good part of time	Poor	Dissatisfied	An Extreme Amount	An Extreme Amount	A Moderate Amount	A Moderate Amount	A Little
25-34	Primary School	Single	None	No	Rarely	Sometimes	Never	Rarely	Rarely	Mildly agree	Mildly agree	Mildly agree	Mildly agree	Mildly agree	Mildly agree	Mildly agree	Mildly agree	Mildly agree	Mildly agree	Mildly agree	Mildly agree	Applied to me to some degree, or some of the time	Did not apply to me at all	Applied to me to some degree, or some of the time	Did not apply to me at all	Applied to me to some degree, or some of the time	Applied to me to a considerable degree or a good part of time	Did not apply to me at all	Applied to me to some degree, or some of the time	Applied to me to some degree, or some of the time	Applied to me to some degree, or some of the time	Applied to me to some degree, or some of the time	Applied to me to some degree, or some of the time	Applied to me to some degree, or some of the time	Applied to me to some degree, or some of the time	Applied to me to some degree, or some of the time	Applied to me to some degree, or some of the time	Applied to me to some degree, or some of the time	Applied to me to some degree, or some of the time	Did not apply to me at all	Applied to me to some degree, or some of the time	Applied to me to some degree, or some of the time	Good	Satisfied	A Moderate Amount	Very Much	A Little	A Little	A Little
25-34	Secondary School	Single	None	No	Rarely	Sometimes	Often	Rarely	Rarely	Strongly agree	Strongly agree	Strongly agree	Strongly agree	Strongly agree	Strongly agree	Strongly agree	Strongly agree	Strongly agree	Strongly agree	Strongly agree	Strongly agree	Applied to me to a considerable degree or a good part of time	Applied to me to some degree, or some of the time	Applied to me to a considerable degree or a good part of time	Did not apply to me at all	Applied to me to some degree, or some of the time	Applied to me to a considerable degree or a good part of time	Did not apply to me at all	Applied to me to some degree, or some of the time	Applied to me to a considerable degree or a good part of time	Applied to me to some degree, or some of the time	Applied to me to a considerable degree or a good part of time	Applied to me to a considerable degree or a good part of time	Applied to me to some degree, or some of the time	Applied to me to some degree, or some of the time	Applied to me to a considerable degree or a good part of time	Applied to me to some degree, or some of the time	Applied to me to a considerable degree or a good part of time	Applied to me to a considerable degree or a good part of time	Did not apply to me at all	Applied to me to some degree, or some of the time	Applied to me to some degree, or some of the time	Neither poor nor good	Neither satisfied or nor dissatisfied	Very Much	An Extreme Amount	A Little	A Little	A Little
More than 45	Not at all	Married	3 or more	No	rarely	Sometimes	Never	Rarely	Rarely	Strongly agree	Strongly agree	Strongly agree	Strongly agree	Strongly agree	Strongly agree	Strongly agree	Strongly agree	Strongly agree	Strongly agree	Strongly agree	Strongly agree	Applied to me to some degree, or some of the time	Did not apply to me at all	Applied to me to some degree, or some of the time	Did not apply to me at all	Applied to me to some degree, or some of the time	Applied to me to some degree, or some of the time	Did not apply to me at all	Applied to me to some degree, or some of the time	Applied to me to some degree, or some of the time	Applied to me to some degree, or some of the time	Applied to me to some degree, or some of the time	Applied to me to some degree, or some of the time	Applied to me to some degree, or some of the time	Applied to me to some degree, or some of the time	Applied to me to some degree, or some of the time	Applied to me to some degree, or some of the time	Applied to me to some degree, or some of the time	Applied to me to some degree, or some of the time	Did not apply to me at all	Applied to me to some degree, or some of the time	Applied to me to some degree, or some of the time	Good	Neither satisfied or nor dissatisfied	An Extreme Amount	An Extreme Amount	A Moderate Amount	A Little	A Little
18-24	Tertiary School	Single	None	Yes	Rarely	Sometimes	Never	Rarely	Rarely	Strongly agree	Strongly agree	Strongly agree	Strongly agree	Strongly agree	Strongly agree	Strongly agree	Strongly agree	Strongly agree	Strongly agree	Strongly agree	Strongly agree	Applied to me very much or most of the time	Applied to me to some degree, or some of the time	Applied to me to some degree, or some of the time	Did not apply to me at all	Applied to me to some degree, or some of the time	Applied to me to a considerable degree or a good part of time	Did not apply to me at all	Applied to me to some degree, or some of the time	Applied to me to a considerable degree or a good part of time	Applied to me to some degree, or some of the time	Applied to me to some degree, or some of the time	Applied to me to a considerable degree or a good part of time	Applied to me to a considerable degree or a good part of time	Applied to me to some degree, or some of the time	Applied to me to a considerable degree or a good part of time	Applied to me to some degree, or some of the time	Applied to me to some degree, or some of the time	Applied to me to some degree, or some of the time	Did not apply to me at all	Applied to me to some degree, or some of the time	Applied to me to some degree, or some of the time	Good	Satisfied	A Moderate Amount	A Moderate Amount	A Moderate Amount	A Moderate Amount	A Moderate Amount
25-34	Secondary School	Single	None	No	Rarely	Sometimes	Never	Rarely	Rarely	Strongly agree	Strongly agree	Strongly agree	Strongly agree	Strongly agree	Strongly agree	Strongly agree	Strongly agree	Strongly agree	Strongly agree	Strongly agree	Strongly agree	Applied to me to some degree, or some of the time	Applied to me to some degree, or some of the time	Did not apply to me at all	Did not apply to me at all	Applied to me to some degree, or some of the time	Applied to me to a considerable degree or a good part of time	Did not apply to me at all	Applied to me to some degree, or some of the time	Applied to me to some degree, or some of the time	Applied to me to some degree, or some of the time	Applied to me to some degree, or some of the time	Applied to me to some degree, or some of the time	Applied to me to some degree, or some of the time	Applied to me to some degree, or some of the time	Applied to me to some degree, or some of the time	Applied to me to some degree, or some of the time	Applied to me to some degree, or some of the time	Applied to me to some degree, or some of the time	Did not apply to me at all	Applied to me to some degree, or some of the time	Applied to me to some degree, or some of the time	Good	Satisfied	A Moderate Amount	A Moderate Amount	Very Much	Very Much	Very Much
25-34	Secondary School	Married	3 or more	No	rarely	Sometimes	Never	Rarely	Rarely	Very strongly agree	Very strongly agree	Very strongly agree	Very strongly agree	Very strongly agree	Very strongly agree	Very strongly agree	Very strongly agree	Very strongly agree	Very strongly agree	Very strongly agree	Very strongly agree	Applied to me to some degree, or some of the time	Did not apply to me at all	Applied to me to a considerable degree or a good part of time	Did not apply to me at all	Applied to me to a considerable degree or a good part of time	Applied to me to a considerable degree or a good part of time	Did not apply to me at all	Applied to me to a considerable degree or a good part of time	Applied to me to a considerable degree or a good part of time	Applied to me to some degree, or some of the time	Applied to me to a considerable degree or a good part of time	Applied to me very much or most of the time	Applied to me to a considerable degree or a good part of time	Applied to me to a considerable degree or a good part of time	Applied to me very much or most of the time	Applied to me to a considerable degree or a good part of time	Applied to me to a considerable degree or a good part of time	Applied to me to a considerable degree or a good part of time	Did not apply to me at all	Applied to me to a considerable degree or a good part of time	Applied to me to a considerable degree or a good part of time	Neither poor nor good	Neither satisfied or nor dissatisfied	Very Much	Very Much	A Little	A Little	A Little
18-24	Secondary School	Single	None	No	Rarely	Sometimes	Never	Rarely	Rarely	Mildly agree	Mildly agree	Mildly agree	Mildly agree	Mildly agree	Mildly agree	Mildly agree	Mildly agree	Mildly agree	Mildly agree	Mildly agree	Mildly agree	Applied to me very much or most of the time	Applied to me to a considerable degree or a good part of time	Did not apply to me at all	Did not apply to me at all	Applied to me to some degree, or some of the time	Did not apply to me at all	Did not apply to me at all	Applied to me to some degree, or some of the time	Applied to me to a considerable degree or a good part of time	Applied to me to some degree, or some of the time	Applied to me to a considerable degree or a good part of time	Applied to me to a considerable degree or a good part of time	Applied to me to a considerable degree or a good part of time	Applied to me to some degree, or some of the time	Did not apply to me at all	Applied to me to some degree, or some of the time	Applied to me to some degree, or some of the time	Applied to me to a considerable degree or a good part of time	Did not apply to me at all	Applied to me to a considerable degree or a good part of time	Applied to me to some degree, or some of the time	Good	Satisfied	A Moderate Amount	A Moderate Amount	A Moderate Amount	A Moderate Amount	A Moderate Amount
35-44	Primary School	Married	2	No	rarely	Sometimes	Never	Rarely	Rarely	Very strongly agree	Very strongly agree	Very strongly agree	Very strongly agree	Very strongly agree	Very strongly agree	Very strongly agree	Very strongly agree	Very strongly agree	Very strongly agree	Very strongly agree	Very strongly agree	Applied to me to some degree, or some of the time	Applied to me to a considerable degree or a good part of time	Applied to me to some degree, or some of the time	Did not apply to me at all	Applied to me to some degree, or some of the time	Applied to me to some degree, or some of the time	Did not apply to me at all	Applied to me to some degree, or some of the time	Applied to me to some degree, or some of the time	Applied to me to some degree, or some of the time	Applied to me to some degree, or some of the time	Applied to me to a considerable degree or a good part of time	Applied to me to a considerable degree or a good part of time	Applied to me to some degree, or some of the time	Applied to me to some degree, or some of the time	Applied to me to some degree, or some of the time	Applied to me to some degree, or some of the time	Applied to me to a considerable degree or a good part of time	Did not apply to me at all	Applied to me to a considerable degree or a good part of time	Applied to me to some degree, or some of the time	Neither poor nor good	Satisfied	A Moderate Amount	Very Much	A Little	A Little	A Little
25-34	Primary School	Single	None	No	Rarely	Sometimes	Never	Rarely	Rarely	Mildly agree	Mildly agree	Mildly agree	Mildly agree	Mildly agree	Mildly agree	Mildly agree	Mildly agree	Mildly agree	Mildly agree	Mildly agree	Mildly agree	Applied to me to some degree, or some of the time	Applied to me to some degree, or some of the time	Applied to me to some degree, or some of the time	Did not apply to me at all	Applied to me to some degree, or some of the time	Applied to me to a considerable degree or a good part of time	Did not apply to me at all	Applied to me to some degree, or some of the time	Applied to me to some degree, or some of the time	Applied to me to some degree, or some of the time	Applied to me to some degree, or some of the time	Applied to me to some degree, or some of the time	Applied to me to some degree, or some of the time	Applied to me to some degree, or some of the time	Applied to me to some degree, or some of the time	Applied to me to some degree, or some of the time	Applied to me to some degree, or some of the time	Applied to me to some degree, or some of the time	Did not apply to me at all	Applied to me to some degree, or some of the time	Applied to me to some degree, or some of the time	Good	Satisfied	A Moderate Amount	Very Much	A Moderate Amount	A Little	A Little
More than 45	Secondary School	Married	3 or more	Yes	rarely	Sometimes	Never	Rarely	Rarely	Strongly agree	Strongly agree	Strongly agree	Strongly agree	Strongly agree	Strongly agree	Strongly agree	Strongly agree	Strongly agree	Strongly agree	Strongly agree	Strongly agree	Applied to me to a considerable degree or a good part of time	Did not apply to me at all	Applied to me to a considerable degree or a good part of time	Did not apply to me at all	Applied to me to a considerable degree or a good part of time	Applied to me to a considerable degree or a good part of time	Did not apply to me at all	Applied to me to a considerable degree or a good part of time	Applied to me to a considerable degree or a good part of time	Applied to me to a considerable degree or a good part of time	Applied to me to a considerable degree or a good part of time	Applied to me to a considerable degree or a good part of time	Applied to me to a considerable degree or a good part of time	Applied to me to a considerable degree or a good part of time	Applied to me to a considerable degree or a good part of time	Applied to me to a considerable degree or a good part of time	Applied to me to a considerable degree or a good part of time	Applied to me to a considerable degree or a good part of time	Did not apply to me at all	Applied to me to a considerable degree or a good part of time	Applied to me to a considerable degree or a good part of time	Poor	Dissatisfied	An Extreme Amount	An Extreme Amount	A Little	A Little	Not at all
More than 45	Primary School	Widow	3 or more	No	Often	Often	Often	Rarely	Rarely	Mildly Disagree	Mildly Disagree	Mildly Disagree	Mildly Disagree	Mildly Disagree	Mildly Disagree	Mildly Disagree	Mildly Disagree	Mildly Disagree	Mildly Disagree	Mildly Disagree	Mildly Disagree	Applied to me very much or most of the time	Did not apply to me at all	Applied to me to a considerable degree or a good part of time	Applied to me to some degree, or some of the time	Applied to me very much or most of the time	Applied to me very much or most of the time	Applied to me to some degree, or some of the time	Applied to me very much or most of the time	Applied to me very much or most of the time	Applied to me very much or most of the time	Applied to me very much or most of the time	Applied to me very much or most of the time	Applied to me very much or most of the time	Applied to me very much or most of the time	Applied to me very much or most of the time	Applied to me very much or most of the time	Applied to me very much or most of the time	Applied to me very much or most of the time	Applied to me to some degree, or some of the time	Applied to me very much or most of the time	Applied to me very much or most of the time	Very Poor	Very Dissatisfied	An Extreme Amount	An Extreme Amount	Not at all	Not at all	Not at all
25-34	Tertiary School	Married	1	No	Often	Often	Never	Often	Rarely	Mildly agree	Mildly agree	Mildly agree	Mildly agree	Mildly agree	Neutral	Neutral	Mildly agree	Neutral	Mildly agree	Mildly agree	Neutral	Applied to me to a considerable degree or a good part of time	Applied to me to a considerable degree or a good part of time	Applied to me to some degree, or some of the time	Did not apply to me at all	Applied to me to some degree, or some of the time	Applied to me to a considerable degree or a good part of time	Did not apply to me at all	Applied to me to a considerable degree or a good part of time	Applied to me to a considerable degree or a good part of time	Applied to me to a considerable degree or a good part of time	Applied to me very much or most of the time	Applied to me very much or most of the time	Applied to me to a considerable degree or a good part of time	Applied to me to a considerable degree or a good part of time	Applied to me very much or most of the time	Applied to me very much or most of the time	Applied to me to some degree, or some of the time	Applied to me to a considerable degree or a good part of time	Did not apply to me at all	Applied to me to a considerable degree or a good part of time	Applied to me to a considerable degree or a good part of time	Neither poor nor good	Neither satisfied or nor dissatisfied	Very Much	Very Much	A Little	A Little	A Little
35-44	Secondary School	Single	None	No	Rarely	Sometimes	Sometimes	Rarely	Rarely	Mildly agree	Mildly agree	Mildly agree	Mildly agree	Mildly agree	Mildly agree	Mildly agree	Mildly agree	Mildly agree	Mildly agree	Mildly agree	Mildly agree	Applied to me to some degree, or some of the time	Applied to me to some degree, or some of the time	Applied to me to some degree, or some of the time	Did not apply to me at all	Applied to me to some degree, or some of the time	Applied to me to a considerable degree or a good part of time	Did not apply to me at all	Applied to me to some degree, or some of the time	Applied to me to some degree, or some of the time	Applied to me to some degree, or some of the time	Applied to me to some degree, or some of the time	Applied to me to some degree, or some of the time	Applied to me to some degree, or some of the time	Applied to me to some degree, or some of the time	Applied to me to some degree, or some of the time	Applied to me to some degree, or some of the time	Applied to me to some degree, or some of the time	Applied to me to some degree, or some of the time	Did not apply to me at all	Applied to me to some degree, or some of the time	Applied to me to some degree, or some of the time	Good	Satisfied	A Moderate Amount	Very Much	A Moderate Amount	A Moderate Amount	A Moderate Amount
18-24	Not at all	Married	2	No	rarely	Sometimes	Sometimes	Rarely	Rarely	Very strongly agree	Very strongly agree	Very strongly agree	Very strongly agree	Very strongly agree	Very strongly agree	Very strongly agree	Very strongly agree	Very strongly agree	Very strongly agree	Very strongly agree	Very strongly agree	Applied to me to a considerable degree or a good part of time	Did not apply to me at all	Applied to me to a considerable degree or a good part of time	Did not apply to me at all	Applied to me to a considerable degree or a good part of time	Applied to me to a considerable degree or a good part of time	Did not apply to me at all	Applied to me to a considerable degree or a good part of time	Applied to me to a considerable degree or a good part of time	Applied to me to a considerable degree or a good part of time	Applied to me very much or most of the time	Applied to me very much or most of the time	Applied to me to a considerable degree or a good part of time	Applied to me to a considerable degree or a good part of time	Applied to me very much or most of the time	Applied to me very much or most of the time	Applied to me to a considerable degree or a good part of time	Applied to me very much or most of the time	Did not apply to me at all	Applied to me to a considerable degree or a good part of time	Applied to me to a considerable degree or a good part of time	Neither poor nor good	Neither satisfied or nor dissatisfied	A Moderate Amount	Very Much	A Little	A Little	A Little
35-44	Not at all	Single	None	No	Often	Often	Sometimes	Rarely	Sometimes	Strongly disagree	Strongly disagree	Strongly disagree	Strongly disagree	Strongly disagree	Strongly disagree	Strongly disagree	Strongly disagree	Strongly disagree	Strongly disagree	Strongly disagree	Strongly disagree	Applied to me very much or most of the time	Did not apply to me at all	Applied to me very much or most of the time	Did not apply to me at all	Applied to me very much or most of the time	Applied to me very much or most of the time	Did not apply to me at all	Applied to me very much or most of the time	Applied to me very much or most of the time	Applied to me very much or most of the time	Applied to me very much or most of the time	Applied to me very much or most of the time	Applied to me very much or most of the time	Applied to me very much or most of the time	Applied to me very much or most of the time	Applied to me very much or most of the time	Applied to me very much or most of the time	Applied to me very much or most of the time	Did not apply to me at all	Applied to me very much or most of the time	Applied to me very much or most of the time	Very Poor	Very Dissatisfied	Very Much	An Extreme Amount	Not at all	Not at all	Not at all
35-44	Secondary School	Married	3 or more	No	rarely	Sometimes	Never	Rarely	Rarely	Mildly agree	Mildly agree	Mildly agree	Mildly agree	Mildly agree	Mildly agree	Mildly agree	Mildly agree	Mildly agree	Mildly agree	Mildly agree	Mildly agree	Applied to me to some degree, or some of the time	Did not apply to me at all	Applied to me to a considerable degree or a good part of time	Did not apply to me at all	Applied to me to some degree, or some of the time	Applied to me to a considerable degree or a good part of time	Did not apply to me at all	Applied to me to some degree, or some of the time	Applied to me to some degree, or some of the time	Applied to me to some degree, or some of the time	Applied to me to some degree, or some of the time	Applied to me to a considerable degree or a good part of time	Applied to me to some degree, or some of the time	Applied to me to some degree, or some of the time	Applied to me to some degree, or some of the time	Applied to me to some degree, or some of the time	Applied to me to some degree, or some of the time	Applied to me to some degree, or some of the time	Did not apply to me at all	Applied to me to some degree, or some of the time	Applied to me to some degree, or some of the time	Neither poor nor good	Satisfied	Very Much	Very Much	A Little	A Little	A Little
25-34	Secondary School	Married	1	No	rarely	Sometimes	Never	Rarely	Rarely	Strongly agree	Strongly agree	Strongly agree	Strongly agree	Strongly agree	Strongly agree	Strongly agree	Strongly agree	Strongly agree	Strongly agree	Strongly agree	Strongly agree	Applied to me to some degree, or some of the time	Did not apply to me at all	Applied to me to some degree, or some of the time	Did not apply to me at all	Applied to me to some degree, or some of the time	Applied to me to some degree, or some of the time	Did not apply to me at all	Applied to me to some degree, or some of the time	Applied to me to some degree, or some of the time	Applied to me to some degree, or some of the time	Applied to me to some degree, or some of the time	Applied to me to some degree, or some of the time	Applied to me to some degree, or some of the time	Applied to me to some degree, or some of the time	Applied to me to some degree, or some of the time	Applied to me to some degree, or some of the time	Applied to me to some degree, or some of the time	Applied to me to some degree, or some of the time	Did not apply to me at all	Applied to me to some degree, or some of the time	Applied to me to some degree, or some of the time	Good	Satisfied	A Moderate Amount	A Moderate Amount	A Moderate Amount	A Moderate Amount	A Moderate Amount
More than 45	Not at all	Married	3 or more	No	Often	Often	Never	Rarely	Rarely	Mildly agree	Mildly agree	Mildly agree	Mildly agree	Mildly agree	Mildly agree	Mildly agree	Mildly agree	Mildly agree	Mildly agree	Mildly agree	Mildly agree	Applied to me to a considerable degree or a good part of time	Did not apply to me at all	Applied to me to some degree, or some of the time	Did not apply to me at all	Applied to me to some degree, or some of the time	Applied to me to some degree, or some of the time	Did not apply to me at all	Applied to me to a considerable degree or a good part of time	Applied to me to some degree, or some of the time	Applied to me to some degree, or some of the time	Applied to me to some degree, or some of the time	Applied to me to some degree, or some of the time	Applied to me to some degree, or some of the time	Applied to me to some degree, or some of the time	Applied to me to a considerable degree or a good part of time	Applied to me to a considerable degree or a good part of time	Applied to me to a considerable degree or a good part of time	Applied to me to a considerable degree or a good part of time	Did not apply to me at all	Applied to me to a considerable degree or a good part of time	Applied to me to a considerable degree or a good part of time	Good	Satisfied	A Moderate Amount	A Moderate Amount	Very Much	Very Much	Very Much
More than 45	Primary School	Married	3 or more	Yes	rarely	Sometimes	Never	Rarely	Rarely	Strongly agree	Strongly agree	Strongly agree	Strongly agree	Strongly agree	Neutral	Neutral	Strongly agree	Neutral	Strongly agree	Strongly agree	Neutral	Applied to me to some degree, or some of the time	Applied to me to some degree, or some of the time	Applied to me to some degree, or some of the time	Did not apply to me at all	Applied to me to some degree, or some of the time	Applied to me to some degree, or some of the time	Did not apply to me at all	Applied to me to some degree, or some of the time	Did not apply to me at all	Did not apply to me at all	Applied to me to a considerable degree or a good part of time	Applied to me to a considerable degree or a good part of time	Applied to me to a considerable degree or a good part of time	Applied to me to some degree, or some of the time	Applied to me to a considerable degree or a good part of time	Applied to me to some degree, or some of the time	Applied to me to some degree, or some of the time	Applied to me to some degree, or some of the time	Did not apply to me at all	Applied to me to some degree, or some of the time	Applied to me to some degree, or some of the time	Good	Neither satisfied or nor dissatisfied	A Moderate Amount	A Moderate Amount	A Moderate Amount	A Moderate Amount	A Moderate Amount
More than 45	Primary School	Married	3 or more	Yes	rarely	Sometimes	Never	Rarely	Rarely	Very strongly agree	Very strongly agree	Very strongly agree	Very strongly agree	Very strongly agree	Very strongly agree	Very strongly agree	Very strongly agree	Very strongly agree	Very strongly agree	Very strongly agree	Very strongly agree	Applied to me to a considerable degree or a good part of time	Did not apply to me at all	Applied to me to some degree, or some of the time	Did not apply to me at all	Applied to me to some degree, or some of the time	Applied to me to a considerable degree or a good part of time	Did not apply to me at all	Applied to me to a considerable degree or a good part of time	Applied to me to a considerable degree or a good part of time	Applied to me to a considerable degree or a good part of time	Applied to me to a considerable degree or a good part of time	Applied to me to a considerable degree or a good part of time	Applied to me to a considerable degree or a good part of time	Applied to me to some degree, or some of the time	Applied to me to a considerable degree or a good part of time	Applied to me to a considerable degree or a good part of time	Applied to me to some degree, or some of the time	Applied to me to some degree, or some of the time	Did not apply to me at all	Applied to me to a considerable degree or a good part of time	Applied to me to a considerable degree or a good part of time	Good	Satisfied	Very Much	An Extreme Amount	A Moderate Amount	A Moderate Amount	A Little
More than 45	Primary School	Married	1	No	rarely	Sometimes	Never	Rarely	Rarely	Mildly agree	Mildly agree	Mildly agree	Mildly agree	Mildly agree	Mildly agree	Mildly agree	Mildly agree	Mildly agree	Mildly agree	Mildly agree	Mildly agree	Applied to me to some degree, or some of the time	Did not apply to me at all	Applied to me to a considerable degree or a good part of time	Did not apply to me at all	Applied to me to a considerable degree or a good part of time	Applied to me to some degree, or some of the time	Did not apply to me at all	Applied to me to a considerable degree or a good part of time	Applied to me to a considerable degree or a good part of time	Applied to me to a considerable degree or a good part of time	Applied to me to a considerable degree or a good part of time	Applied to me to a considerable degree or a good part of time	Applied to me to a considerable degree or a good part of time	Applied to me to a considerable degree or a good part of time	Applied to me to a considerable degree or a good part of time	Applied to me to a considerable degree or a good part of time	Applied to me to a considerable degree or a good part of time	Applied to me to a considerable degree or a good part of time	Did not apply to me at all	Applied to me to a considerable degree or a good part of time	Applied to me to a considerable degree or a good part of time	Neither poor nor good	Neither satisfied or nor dissatisfied	Very Much	A Moderate Amount	A Moderate Amount	A Moderate Amount	A Moderate Amount
25-34	Primary School	Married	2	No	Often	Often	Never	Often	Rarely	Mildly agree	Mildly agree	Mildly agree	Mildly agree	Mildly agree	Neutral	Neutral	Mildly agree	Neutral	Mildly agree	Mildly agree	Neutral	Applied to me to some degree, or some of the time	Applied to me to some degree, or some of the time	Applied to me to some degree, or some of the time	Did not apply to me at all	Applied to me to a considerable degree or a good part of time	Applied to me to a considerable degree or a good part of time	Did not apply to me at all	Applied to me to some degree, or some of the time	Applied to me to a considerable degree or a good part of time	Applied to me to a considerable degree or a good part of time	Applied to me to a considerable degree or a good part of time	Applied to me to a considerable degree or a good part of time	Applied to me to a considerable degree or a good part of time	Applied to me to a considerable degree or a good part of time	Applied to me to a considerable degree or a good part of time	Applied to me to a considerable degree or a good part of time	Applied to me to a considerable degree or a good part of time	Applied to me to some degree, or some of the time	Did not apply to me at all	Applied to me to a considerable degree or a good part of time	Applied to me to a considerable degree or a good part of time	Good	Satisfied	Very Much	Very Much	A Moderate Amount	A Moderate Amount	A Moderate Amount
25-34	Tertiary School	Single	None	No	Rarely	Sometimes	Never	Rarely	Rarely	Strongly agree	Strongly agree	Strongly agree	Strongly agree	Strongly agree	Strongly agree	Strongly agree	Strongly agree	Strongly agree	Strongly agree	Strongly agree	Strongly agree	Applied to me to some degree, or some of the time	Applied to me to a considerable degree or a good part of time	Applied to me to some degree, or some of the time	Did not apply to me at all	Applied to me to some degree, or some of the time	Did not apply to me at all	Did not apply to me at all	Applied to me to some degree, or some of the time	Applied to me to a considerable degree or a good part of time	Did not apply to me at all	Applied to me to some degree, or some of the time	Applied to me to some degree, or some of the time	Applied to me to some degree, or some of the time	Applied to me to some degree, or some of the time	Applied to me to some degree, or some of the time	Applied to me to some degree, or some of the time	Did not apply to me at all	Applied to me to some degree, or some of the time	Did not apply to me at all	Applied to me to some degree, or some of the time	Applied to me to some degree, or some of the time	Good	Satisfied	A Moderate Amount	A Moderate Amount	Very Much	Very Much	Very Much
25-34	Tertiary School	Single	None	No	Rarely	Sometimes	Never	Rarely	Rarely	Strongly agree	Strongly agree	Strongly agree	Strongly agree	Strongly agree	Strongly agree	Strongly agree	Strongly agree	Strongly agree	Strongly agree	Strongly agree	Strongly agree	Applied to me very much or most of the time	Applied to me to some degree, or some of the time	Did not apply to me at all	Did not apply to me at all	Applied to me to some degree, or some of the time	Applied to me to a considerable degree or a good part of time	Did not apply to me at all	Applied to me to some degree, or some of the time	Applied to me to some degree, or some of the time	Applied to me to some degree, or some of the time	Applied to me to some degree, or some of the time	Applied to me to some degree, or some of the time	Applied to me to some degree, or some of the time	Applied to me to some degree, or some of the time	Applied to me to some degree, or some of the time	Applied to me to some degree, or some of the time	Applied to me to some degree, or some of the time	Applied to me to some degree, or some of the time	Did not apply to me at all	Applied to me to some degree, or some of the time	Applied to me to some degree, or some of the time	Good	Satisfied	Very Much	Very Much	A Little	A Little	A Little
35-44	Not at all	Single	None	No	Rarely	Sometimes	Never	Rarely	Rarely	Mildly agree	Mildly agree	Mildly agree	Mildly agree	Mildly agree	Mildly agree	Mildly agree	Mildly agree	Mildly agree	Mildly agree	Mildly agree	Mildly agree	Applied to me to some degree, or some of the time	Did not apply to me at all	Applied to me to a considerable degree or a good part of time	Did not apply to me at all	Applied to me to some degree, or some of the time	Applied to me to a considerable degree or a good part of time	Did not apply to me at all	Applied to me to a considerable degree or a good part of time	Applied to me to a considerable degree or a good part of time	Applied to me to a considerable degree or a good part of time	Applied to me to a considerable degree or a good part of time	Applied to me to a considerable degree or a good part of time	Applied to me to a considerable degree or a good part of time	Applied to me to some degree, or some of the time	Applied to me very much or most of the time	Applied to me to a considerable degree or a good part of time	Applied to me very much or most of the time	Applied to me very much or most of the time	Did not apply to me at all	Applied to me to a considerable degree or a good part of time	Applied to me to a considerable degree or a good part of time	Neither poor nor good	Neither satisfied or nor dissatisfied	A Moderate Amount	A Moderate Amount	A Moderate Amount	A Moderate Amount	A Moderate Amount
35-44	Primary School	Married	3 or more	No	rarely	Sometimes	Never	Rarely	Rarely	Mildly agree	Mildly agree	Mildly agree	Mildly agree	Mildly agree	Neutral	Neutral	Mildly agree	Neutral	Mildly agree	Mildly agree	Neutral	Applied to me to some degree, or some of the time	Did not apply to me at all	Applied to me to a considerable degree or a good part of time	Did not apply to me at all	Applied to me to a considerable degree or a good part of time	Applied to me to a considerable degree or a good part of time	Did not apply to me at all	Applied to me to a considerable degree or a good part of time	Applied to me to a considerable degree or a good part of time	Applied to me to a considerable degree or a good part of time	Applied to me to a considerable degree or a good part of time	Applied to me to a considerable degree or a good part of time	Applied to me to a considerable degree or a good part of time	Applied to me to a considerable degree or a good part of time	Applied to me to a considerable degree or a good part of time	Applied to me to a considerable degree or a good part of time	Applied to me to a considerable degree or a good part of time	Applied to me to a considerable degree or a good part of time	Did not apply to me at all	Applied to me to a considerable degree or a good part of time	Applied to me to a considerable degree or a good part of time	Good	Satisfied	Very Much	An Extreme Amount	A Little	A Little	A Little
25-34	Secondary School	Single	None	No	Often	Often	Never	Often	Rarely	Mildly agree	Mildly agree	Mildly agree	Mildly agree	Mildly agree	Mildly agree	Mildly agree	Mildly agree	Mildly agree	Mildly agree	Mildly agree	Mildly agree	Applied to me to some degree, or some of the time	Did not apply to me at all	Applied to me to a considerable degree or a good part of time	Did not apply to me at all	Applied to me to a considerable degree or a good part of time	Applied to me to a considerable degree or a good part of time	Did not apply to me at all	Applied to me to some degree, or some of the time	Applied to me to some degree, or some of the time	Applied to me to some degree, or some of the time	Applied to me to some degree, or some of the time	Applied to me to a considerable degree or a good part of time	Applied to me to a considerable degree or a good part of time	Applied to me to a considerable degree or a good part of time	Applied to me very much or most of the time	Applied to me to a considerable degree or a good part of time	Applied to me to a considerable degree or a good part of time	Applied to me to a considerable degree or a good part of time	Did not apply to me at all	Applied to me to a considerable degree or a good part of time	Applied to me to a considerable degree or a good part of time	Neither poor nor good	Neither satisfied or nor dissatisfied	A Moderate Amount	A Moderate Amount	A Little	A Little	A Little
25-34	Not at all	Single	None	No	Rarely	Sometimes	Never	Rarely	Rarely	Mildly agree	Mildly agree	Mildly agree	Mildly agree	Mildly agree	Mildly agree	Mildly agree	Mildly agree	Mildly agree	Mildly agree	Mildly agree	Mildly agree	Applied to me to some degree, or some of the time	Did not apply to me at all	Applied to me to a considerable degree or a good part of time	Did not apply to me at all	Applied to me to a considerable degree or a good part of time	Applied to me to a considerable degree or a good part of time	Did not apply to me at all	Applied to me to a considerable degree or a good part of time	Applied to me to a considerable degree or a good part of time	Applied to me to a considerable degree or a good part of time	Applied to me to a considerable degree or a good part of time	Applied to me to a considerable degree or a good part of time	Applied to me to a considerable degree or a good part of time	Applied to me to a considerable degree or a good part of time	Applied to me to some degree, or some of the time	Applied to me to a considerable degree or a good part of time	Applied to me to a considerable degree or a good part of time	Applied to me to a considerable degree or a good part of time	Did not apply to me at all	Applied to me to a considerable degree or a good part of time	Applied to me to a considerable degree or a good part of time	Neither poor nor good	Dissatisfied	Very Much	An Extreme Amount	A Little	A Little	A Little
18-24	Tertiary School	Single	None	No	Rarely	Sometimes	Never	Rarely	Rarely	Strongly agree	Strongly agree	Strongly agree	Strongly agree	Mildly agree	Strongly agree	Strongly agree	Strongly agree	Strongly agree	Strongly agree	Strongly agree	Strongly agree	Applied to me to some degree, or some of the time	Did not apply to me at all	Applied to me to some degree, or some of the time	Did not apply to me at all	Applied to me to some degree, or some of the time	Applied to me to a considerable degree or a good part of time	Did not apply to me at all	Applied to me to some degree, or some of the time	Applied to me to some degree, or some of the time	Applied to me to some degree, or some of the time	Applied to me to some degree, or some of the time	Applied to me to some degree, or some of the time	Applied to me to some degree, or some of the time	Applied to me to some degree, or some of the time	Applied to me to some degree, or some of the time	Applied to me to some degree, or some of the time	Applied to me to some degree, or some of the time	Applied to me to some degree, or some of the time	Did not apply to me at all	Applied to me to some degree, or some of the time	Applied to me to some degree, or some of the time	Good	Satisfied	Very Much	Very Much	A Moderate Amount	A Moderate Amount	A Moderate Amount
25-34	Tertiary School	Single	None	No	Rarely	Sometimes	Sometimes	Rarely	Rarely	Strongly agree	Strongly agree	Strongly agree	Strongly agree	Strongly agree	Strongly agree	Strongly agree	Strongly agree	Strongly agree	Strongly agree	Strongly agree	Strongly agree	Applied to me to some degree, or some of the time	Did not apply to me at all	Applied to me to some degree, or some of the time	Did not apply to me at all	Applied to me to a considerable degree or a good part of time	Applied to me to a considerable degree or a good part of time	Did not apply to me at all	Applied to me to some degree, or some of the time	Applied to me to a considerable degree or a good part of time	Applied to me to a considerable degree or a good part of time	Applied to me to a considerable degree or a good part of time	Applied to me to a considerable degree or a good part of time	Applied to me to some degree, or some of the time	Applied to me to some degree, or some of the time	Applied to me to a considerable degree or a good part of time	Applied to me to a considerable degree or a good part of time	Applied to me to a considerable degree or a good part of time	Applied to me to a considerable degree or a good part of time	Did not apply to me at all	Applied to me to a considerable degree or a good part of time	Applied to me to a considerable degree or a good part of time	Good	Satisfied	A Moderate Amount	A Moderate Amount	A Moderate Amount	A Moderate Amount	A Moderate Amount
More than 45	Primary School	Married	3 or more	No	rarely	Sometimes	Sometimes	Rarely	Rarely	Mildly agree	Mildly agree	Mildly agree	Mildly agree	Mildly agree	Mildly agree	Mildly agree	Mildly agree	Mildly agree	Mildly agree	Mildly agree	Mildly agree	Applied to me to a considerable degree or a good part of time	Applied to me to some degree, or some of the time	Applied to me to a considerable degree or a good part of time	Did not apply to me at all	Applied to me to a considerable degree or a good part of time	Applied to me very much or most of the time	Did not apply to me at all	Applied to me to a considerable degree or a good part of time	Applied to me to some degree, or some of the time	Did not apply to me at all	Applied to me to some degree, or some of the time	Applied to me to a considerable degree or a good part of time	Applied to me to some degree, or some of the time	Applied to me to some degree, or some of the time	Applied to me to some degree, or some of the time	Applied to me to some degree, or some of the time	Applied to me to some degree, or some of the time	Applied to me to some degree, or some of the time	Did not apply to me at all	Applied to me to some degree, or some of the time	Applied to me to some degree, or some of the time	Neither poor nor good	Dissatisfied	Very Much	Very Much	Very Much	A Little	A Little
35-44	Primary School	Married	3 or more	No	Often	Often	Sometimes	Rarely	Rarely	Mildly agree	Mildly agree	Mildly agree	Mildly agree	Mildly agree	Mildly agree	Mildly agree	Mildly agree	Mildly agree	Mildly agree	Mildly agree	Mildly agree	Applied to me to some degree, or some of the time	Did not apply to me at all	Applied to me to some degree, or some of the time	Did not apply to me at all	Applied to me to some degree, or some of the time	Applied to me to a considerable degree or a good part of time	Did not apply to me at all	Applied to me to a considerable degree or a good part of time	Applied to me to a considerable degree or a good part of time	Applied to me to a considerable degree or a good part of time	Applied to me to a considerable degree or a good part of time	Applied to me to a considerable degree or a good part of time	Applied to me to a considerable degree or a good part of time	Applied to me to a considerable degree or a good part of time	Applied to me to a considerable degree or a good part of time	Applied to me to a considerable degree or a good part of time	Applied to me to a considerable degree or a good part of time	Applied to me to a considerable degree or a good part of time	Did not apply to me at all	Applied to me to a considerable degree or a good part of time	Applied to me to a considerable degree or a good part of time	Neither poor nor good	Dissatisfied	A Moderate Amount	Very Much	A Moderate Amount	A Moderate Amount	A Moderate Amount
25-34	Tertiary School	Single	None	No	Rarely	Sometimes	Never	Rarely	Rarely	Strongly agree	Strongly agree	Strongly agree	Strongly agree	Strongly agree	Strongly agree	Strongly agree	Strongly agree	Strongly agree	Strongly agree	Strongly agree	Strongly agree	Applied to me to some degree, or some of the time	Applied to me to a considerable degree or a good part of time	Applied to me to some degree, or some of the time	Did not apply to me at all	Applied to me to some degree, or some of the time	Applied to me to a considerable degree or a good part of time	Did not apply to me at all	Applied to me to a considerable degree or a good part of time	Applied to me very much or most of the time	Applied to me very much or most of the time	Applied to me to a considerable degree or a good part of time	Applied to me very much or most of the time	Applied to me to a considerable degree or a good part of time	Applied to me to a considerable degree or a good part of time	Applied to me to a considerable degree or a good part of time	Applied to me to a considerable degree or a good part of time	Applied to me to a considerable degree or a good part of time	Applied to me to a considerable degree or a good part of time	Did not apply to me at all	Applied to me to a considerable degree or a good part of time	Applied to me to a considerable degree or a good part of time	Good	Satisfied	Very Much	Very Much	A Little	A Little	A Little
More than 45	Secondary School	Married	3 or more	No	Often	Often	Sometimes	Rarely	Rarely	Mildly Disagree	Mildly Disagree	Mildly agree	Mildly agree	Mildly Disagree	Neutral	Neutral	Mildly agree	Neutral	Mildly Disagree	Mildly agree	Neutral	Applied to me to some degree, or some of the time	Did not apply to me at all	Applied to me to a considerable degree or a good part of time	Did not apply to me at all	Applied to me to a considerable degree or a good part of time	Applied to me to a considerable degree or a good part of time	Did not apply to me at all	Applied to me very much or most of the time	Applied to me to some degree, or some of the time	Applied to me to some degree, or some of the time	Applied to me to a considerable degree or a good part of time	Applied to me very much or most of the time	Applied to me to a considerable degree or a good part of time	Applied to me to a considerable degree or a good part of time	Applied to me to a considerable degree or a good part of time	Applied to me to a considerable degree or a good part of time	Applied to me to a considerable degree or a good part of time	Applied to me to a considerable degree or a good part of time	Did not apply to me at all	Applied to me to a considerable degree or a good part of time	Applied to me to a considerable degree or a good part of time	Neither poor nor good	Neither satisfied or nor dissatisfied	Very Much	Very Much	A Little	A Little	A Moderate Amount
25-34	Primary School	Single	None	Yes	Rarely	Sometimes	Never	Rarely	Rarely	Strongly agree	Strongly agree	Strongly agree	Strongly agree	Strongly agree	Strongly agree	Strongly agree	Strongly agree	Strongly agree	Strongly agree	Strongly agree	Strongly agree	Applied to me to some degree, or some of the time	Did not apply to me at all	Applied to me to some degree, or some of the time	Did not apply to me at all	Applied to me to some degree, or some of the time	Applied to me to a considerable degree or a good part of time	Did not apply to me at all	Applied to me to a considerable degree or a good part of time	Applied to me to a considerable degree or a good part of time	Applied to me to some degree, or some of the time	Applied to me to some degree, or some of the time	Applied to me to some degree, or some of the time	Applied to me to some degree, or some of the time	Applied to me to some degree, or some of the time	Applied to me to some degree, or some of the time	Applied to me to some degree, or some of the time	Applied to me to some degree, or some of the time	Applied to me to some degree, or some of the time	Did not apply to me at all	Applied to me to some degree, or some of the time	Applied to me to some degree, or some of the time	Good	Satisfied	A Moderate Amount	A Moderate Amount	A Moderate Amount	A Moderate Amount	A Moderate Amount
25-34	Tertiary School	Single	None	No	Rarely	Sometimes	Never	Rarely	Rarely	Strongly agree	Strongly agree	Strongly agree	Strongly agree	Strongly agree	Strongly agree	Strongly agree	Strongly agree	Strongly agree	Strongly agree	Strongly agree	Strongly agree	Applied to me to some degree, or some of the time	Applied to me to a considerable degree or a good part of time	Applied to me to some degree, or some of the time	Did not apply to me at all	Applied to me to a considerable degree or a good part of time	Applied to me to a considerable degree or a good part of time	Did not apply to me at all	Applied to me to a considerable degree or a good part of time	Applied to me to a considerable degree or a good part of time	Applied to me to a considerable degree or a good part of time	Applied to me to a considerable degree or a good part of time	Applied to me to a considerable degree or a good part of time	Applied to me to a considerable degree or a good part of time	Applied to me to a considerable degree or a good part of time	Applied to me to a considerable degree or a good part of time	Applied to me to a considerable degree or a good part of time	Applied to me to a considerable degree or a good part of time	Applied to me to a considerable degree or a good part of time	Did not apply to me at all	Applied to me to a considerable degree or a good part of time	Applied to me to a considerable degree or a good part of time	Good	Satisfied	A Moderate Amount	A Moderate Amount	A Moderate Amount	A Moderate Amount	A Moderate Amount
35-44	Not at all	Married	2	No	Often	Often	Never	Often	Sometimes	Mildly agree	Mildly agree	Mildly agree	Mildly agree	Mildly agree	Mildly agree	Mildly agree	Mildly agree	Mildly agree	Mildly agree	Mildly agree	Mildly agree	Applied to me to a considerable degree or a good part of time	Did not apply to me at all	Applied to me to a considerable degree or a good part of time	Did not apply to me at all	Applied to me to some degree, or some of the time	Applied to me to a considerable degree or a good part of time	Did not apply to me at all	Applied to me to some degree, or some of the time	Applied to me to a considerable degree or a good part of time	Applied to me to a considerable degree or a good part of time	Applied to me to a considerable degree or a good part of time	Applied to me to a considerable degree or a good part of time	Applied to me to a considerable degree or a good part of time	Applied to me to a considerable degree or a good part of time	Applied to me to a considerable degree or a good part of time	Applied to me to a considerable degree or a good part of time	Applied to me to a considerable degree or a good part of time	Applied to me to a considerable degree or a good part of time	Did not apply to me at all	Applied to me to a considerable degree or a good part of time	Applied to me to a considerable degree or a good part of time	Good	Satisfied	A Moderate Amount	Very Much	A Moderate Amount	A Moderate Amount	A Moderate Amount
25-34	Not at all	Single	None	No	Rarely	Sometimes	Never	Rarely	Rarely	Strongly agree	Strongly agree	Strongly agree	Strongly agree	Strongly agree	Strongly agree	Strongly agree	Strongly agree	Strongly agree	Strongly agree	Strongly agree	Strongly agree	Applied to me to some degree, or some of the time	Did not apply to me at all	Applied to me to some degree, or some of the time	Did not apply to me at all	Applied to me to a considerable degree or a good part of time	Applied to me to a considerable degree or a good part of time	Did not apply to me at all	Applied to me to a considerable degree or a good part of time	Applied to me to a considerable degree or a good part of time	Applied to me to a considerable degree or a good part of time	Applied to me to a considerable degree or a good part of time	Applied to me to a considerable degree or a good part of time	Applied to me to some degree, or some of the time	Applied to me to a considerable degree or a good part of time	Applied to me very much or most of the time	Applied to me to a considerable degree or a good part of time	Applied to me to a considerable degree or a good part of time	Applied to me to a considerable degree or a good part of time	Did not apply to me at all	Applied to me to a considerable degree or a good part of time	Applied to me to a considerable degree or a good part of time	Neither poor nor good	Neither satisfied or nor dissatisfied	Very Much	Very Much	A Moderate Amount	A Moderate Amount	A Moderate Amount
35-44	Primary School	Married	3 or more	No	Often	Often	Sometimes	Rarely	Rarely	Mildly agree	Mildly agree	Mildly agree	Mildly agree	Mildly agree	Mildly agree	Mildly agree	Mildly agree	Mildly agree	Mildly agree	Mildly agree	Mildly agree	Applied to me to a considerable degree or a good part of time	Did not apply to me at all	Applied to me to a considerable degree or a good part of time	Did not apply to me at all	Applied to me very much or most of the time	Applied to me very much or most of the time	Applied to me to some degree, or some of the time	Applied to me to a considerable degree or a good part of time	Applied to me to a considerable degree or a good part of time	Applied to me very much or most of the time	Applied to me very much or most of the time	Applied to me very much or most of the time	Applied to me very much or most of the time	Applied to me very much or most of the time	Applied to me to a considerable degree or a good part of time	Applied to me to a considerable degree or a good part of time	Applied to me to a considerable degree or a good part of time	Applied to me to a considerable degree or a good part of time	Did not apply to me at all	Applied to me to a considerable degree or a good part of time	Applied to me to a considerable degree or a good part of time	Neither poor nor good	Dissatisfied	Very Much	An Extreme Amount	A Little	A Little	A Little
25-34	Not at all	Single	None	No	Rarely	Sometimes	Sometimes	Rarely	Rarely	Mildly agree	Mildly agree	Mildly agree	Mildly agree	Mildly agree	Mildly Disagree	Mildly Disagree	Mildly agree	Mildly Disagree	Mildly agree	Mildly agree	Mildly Disagree	Applied to me to some degree, or some of the time	Did not apply to me at all	Applied to me to some degree, or some of the time	Did not apply to me at all	Applied to me to some degree, or some of the time	Applied to me to a considerable degree or a good part of time	Did not apply to me at all	Applied to me to a considerable degree or a good part of time	Applied to me to some degree, or some of the time	Applied to me to some degree, or some of the time	Applied to me to some degree, or some of the time	Applied to me to some degree, or some of the time	Applied to me to some degree, or some of the time	Applied to me to some degree, or some of the time	Applied to me to some degree, or some of the time	Applied to me to some degree, or some of the time	Applied to me to some degree, or some of the time	Applied to me to some degree, or some of the time	Did not apply to me at all	Applied to me to some degree, or some of the time	Applied to me to some degree, or some of the time	Neither poor nor good	Satisfied	A Moderate Amount	Very Much	A Little	A Little	A Little
More than 45	Not at all	Married	3 or more	No	rarely	Sometimes	Never	Rarely	Rarely	Strongly agree	Strongly agree	Strongly agree	Strongly agree	Strongly agree	Strongly agree	Strongly agree	Strongly agree	Strongly agree	Strongly agree	Strongly agree	Strongly agree	Applied to me to a considerable degree or a good part of time	Did not apply to me at all	Applied to me to a considerable degree or a good part of time	Did not apply to me at all	Applied to me to a considerable degree or a good part of time	Applied to me to a considerable degree or a good part of time	Did not apply to me at all	Applied to me to a considerable degree or a good part of time	Applied to me to a considerable degree or a good part of time	Applied to me to a considerable degree or a good part of time	Applied to me to a considerable degree or a good part of time	Applied to me to a considerable degree or a good part of time	Applied to me to a considerable degree or a good part of time	Applied to me to a considerable degree or a good part of time	Applied to me to a considerable degree or a good part of time	Applied to me to a considerable degree or a good part of time	Applied to me to a considerable degree or a good part of time	Applied to me to a considerable degree or a good part of time	Did not apply to me at all	Applied to me to a considerable degree or a good part of time	Applied to me to a considerable degree or a good part of time	Neither poor nor good	Neither satisfied or nor dissatisfied	Very Much	Very Much	A Little	A Little	A Little
25-34	Secondary School	Single	None	No	Rarely	Sometimes	Never	Rarely	Rarely	Mildly agree	Mildly agree	Mildly agree	Mildly agree	Mildly agree	Mildly agree	Mildly agree	Mildly agree	Mildly agree	Mildly agree	Mildly agree	Mildly agree	Applied to me to a considerable degree or a good part of time	Did not apply to me at all	Applied to me to a considerable degree or a good part of time	Did not apply to me at all	Applied to me to some degree, or some of the time	Applied to me to a considerable degree or a good part of time	Did not apply to me at all	Applied to me to a considerable degree or a good part of time	Applied to me to some degree, or some of the time	Applied to me to some degree, or some of the time	Applied to me to some degree, or some of the time	Applied to me to a considerable degree or a good part of time	Applied to me to some degree, or some of the time	Applied to me to some degree, or some of the time	Did not apply to me at all	Applied to me to some degree, or some of the time	Applied to me to some degree, or some of the time	Applied to me to some degree, or some of the time	Did not apply to me at all	Applied to me to some degree, or some of the time	Applied to me to some degree, or some of the time	Good	Satisfied	A Moderate Amount	A Moderate Amount	A Moderate Amount	A Moderate Amount	A Moderate Amount
More than 45	Not at all	Married	3 or more	No	Often	Often	Sometimes	Often	Sometimes	Mildly Disagree	Mildly Disagree	Mildly Disagree	Mildly Disagree	Mildly Disagree	Mildly Disagree	Mildly Disagree	Mildly Disagree	Mildly Disagree	Mildly Disagree	Mildly Disagree	Mildly Disagree	Applied to me very much or most of the time	Did not apply to me at all	Applied to me very much or most of the time	Applied to me to some degree, or some of the time	Applied to me very much or most of the time	Applied to me very much or most of the time	Applied to me to a considerable degree or a good part of time	Applied to me very much or most of the time	Applied to me very much or most of the time	Applied to me very much or most of the time	Applied to me very much or most of the time	Applied to me very much or most of the time	Applied to me very much or most of the time	Applied to me very much or most of the time	Applied to me very much or most of the time	Applied to me very much or most of the time	Applied to me very much or most of the time	Applied to me very much or most of the time	Did not apply to me at all	Applied to me very much or most of the time	Applied to me to a considerable degree or a good part of time	Poor	Very Dissatisfied	An Extreme Amount	An Extreme Amount	Not at all	Not at all	Not at all
25-34	Secondary School	Married	1	No	Often	Often	Sometimes	Rarely	Rarely	Mildly agree	Mildly agree	Mildly agree	Mildly agree	Mildly agree	Mildly agree	Mildly agree	Mildly agree	Mildly agree	Mildly agree	Mildly agree	Mildly agree	Applied to me to a considerable degree or a good part of time	Did not apply to me at all	Applied to me to a considerable degree or a good part of time	Did not apply to me at all	Applied to me to a considerable degree or a good part of time	Applied to me to a considerable degree or a good part of time	Did not apply to me at all	Applied to me to a considerable degree or a good part of time	Applied to me to a considerable degree or a good part of time	Applied to me to a considerable degree or a good part of time	Applied to me to a considerable degree or a good part of time	Applied to me to a considerable degree or a good part of time	Applied to me to a considerable degree or a good part of time	Applied to me to a considerable degree or a good part of time	Applied to me to a considerable degree or a good part of time	Applied to me to a considerable degree or a good part of time	Applied to me to a considerable degree or a good part of time	Applied to me to a considerable degree or a good part of time	Did not apply to me at all	Applied to me to a considerable degree or a good part of time	Applied to me to a considerable degree or a good part of time	Good	Satisfied	A Moderate Amount	A Moderate Amount	A Little	A Little	A Little
25-34	Secondary School	Single	None	No	Often	Often	Never	Rarely	Rarely	Strongly agree	Strongly agree	Strongly agree	Strongly agree	Strongly agree	Very strongly agree	Strongly agree	Strongly agree	Strongly agree	Strongly agree	Strongly agree	Strongly agree	Applied to me to some degree, or some of the time	Applied to me to some degree, or some of the time	Applied to me to some degree, or some of the time	Did not apply to me at all	Applied to me to some degree, or some of the time	Applied to me to a considerable degree or a good part of time	Did not apply to me at all	Applied to me to a considerable degree or a good part of time	Applied to me to some degree, or some of the time	Applied to me to some degree, or some of the time	Applied to me to some degree, or some of the time	Applied to me to some degree, or some of the time	Did not apply to me at all	Applied to me to some degree, or some of the time	Applied to me to some degree, or some of the time	Applied to me to some degree, or some of the time	Applied to me to some degree, or some of the time	Applied to me to some degree, or some of the time	Did not apply to me at all	Applied to me to some degree, or some of the time	Applied to me to some degree, or some of the time	Good	Satisfied	A Moderate Amount	A Moderate Amount	A Moderate Amount	A Moderate Amount	A Moderate Amount
35-44	Primary School	Married	3 or more	No	Often	Sometimes	Never	Rarely	Rarely	Mildly agree	Mildly agree	Mildly agree	Mildly agree	Mildly agree	Mildly agree	Mildly agree	Mildly agree	Mildly agree	Mildly agree	Mildly agree	Mildly agree	Applied to me to some degree, or some of the time	Did not apply to me at all	Applied to me to some degree, or some of the time	Did not apply to me at all	Applied to me to some degree, or some of the time	Applied to me to some degree, or some of the time	Did not apply to me at all	Applied to me to some degree, or some of the time	Applied to me to some degree, or some of the time	Applied to me to some degree, or some of the time	Applied to me to some degree, or some of the time	Applied to me to some degree, or some of the time	Applied to me to some degree, or some of the time	Applied to me to some degree, or some of the time	Applied to me to some degree, or some of the time	Applied to me to some degree, or some of the time	Applied to me to some degree, or some of the time	Applied to me to some degree, or some of the time	Did not apply to me at all	Applied to me to some degree, or some of the time	Applied to me to some degree, or some of the time	Good	Satisfied	A Moderate Amount	A Moderate Amount	A Moderate Amount	A Moderate Amount	A Moderate Amount
35-44	Not at all	Married	2	No	rarely	Sometimes	Never	Rarely	Rarely	Mildly agree	Mildly agree	Mildly agree	Mildly agree	Mildly agree	Mildly agree	Mildly agree	Mildly agree	Mildly agree	Mildly agree	Mildly agree	Mildly agree	Applied to me to a considerable degree or a good part of time	Applied to me to some degree, or some of the time	Applied to me to a considerable degree or a good part of time	Did not apply to me at all	Applied to me to a considerable degree or a good part of time	Applied to me to a considerable degree or a good part of time	Did not apply to me at all	Applied to me to a considerable degree or a good part of time	Applied to me to a considerable degree or a good part of time	Applied to me to a considerable degree or a good part of time	Applied to me to a considerable degree or a good part of time	Applied to me to a considerable degree or a good part of time	Applied to me to a considerable degree or a good part of time	Applied to me to a considerable degree or a good part of time	Applied to me to a considerable degree or a good part of time	Applied to me to a considerable degree or a good part of time	Applied to me to a considerable degree or a good part of time	Applied to me to a considerable degree or a good part of time	Did not apply to me at all	Applied to me to a considerable degree or a good part of time	Applied to me to a considerable degree or a good part of time	Good	Neither satisfied or nor dissatisfied	Very Much	Very Much	A Moderate Amount	A Moderate Amount	A Moderate Amount
More than 45	Not at all	Married	3 or more	No	rarely	Sometimes	Sometimes	Rarely	Rarely	Mildly agree	Mildly agree	Mildly agree	Mildly agree	Mildly agree	Mildly agree	Mildly agree	Mildly agree	Mildly agree	Mildly agree	Mildly agree	Mildly agree	Applied to me to a considerable degree or a good part of time	Did not apply to me at all	Applied to me to a considerable degree or a good part of time	Did not apply to me at all	Applied to me to a considerable degree or a good part of time	Applied to me to a considerable degree or a good part of time	Did not apply to me at all	Applied to me to a considerable degree or a good part of time	Applied to me to a considerable degree or a good part of time	Applied to me to a considerable degree or a good part of time	Applied to me to a considerable degree or a good part of time	Applied to me to a considerable degree or a good part of time	Applied to me to a considerable degree or a good part of time	Applied to me to a considerable degree or a good part of time	Applied to me to a considerable degree or a good part of time	Applied to me to a considerable degree or a good part of time	Applied to me to a considerable degree or a good part of time	Applied to me to a considerable degree or a good part of time	Did not apply to me at all	Applied to me to a considerable degree or a good part of time	Applied to me to a considerable degree or a good part of time	Neither poor nor good	Dissatisfied	Very Much	Very Much	A Little	A Little	A Little
35-44	Primary School	Married	3 or more	No	rarely	Sometimes	Never	Rarely	Rarely	Strongly agree	Strongly agree	Strongly agree	Strongly agree	Strongly agree	Strongly agree	Strongly agree	Strongly agree	Strongly agree	Strongly agree	Strongly agree	Strongly agree	Applied to me to some degree, or some of the time	Applied to me to some degree, or some of the time	Applied to me to a considerable degree or a good part of time	Did not apply to me at all	Applied to me to some degree, or some of the time	Applied to me to some degree, or some of the time	Did not apply to me at all	Applied to me to a considerable degree or a good part of time	Applied to me to a considerable degree or a good part of time	Applied to me very much or most of the time	Applied to me to a considerable degree or a good part of time	Applied to me to a considerable degree or a good part of time	Applied to me to a considerable degree or a good part of time	Applied to me very much or most of the time	Applied to me to a considerable degree or a good part of time	Applied to me to a considerable degree or a good part of time	Applied to me to a considerable degree or a good part of time	Applied to me to a considerable degree or a good part of time	Did not apply to me at all	Applied to me to a considerable degree or a good part of time	Applied to me to a considerable degree or a good part of time	Good	Satisfied	A Moderate Amount	A Moderate Amount	A Moderate Amount	A Moderate Amount	A Moderate Amount
35-44	Not at all	Married	2	No	Often	Sometimes	Never	Rarely	Rarely	Mildly agree	Mildly agree	Mildly agree	Mildly Disagree	Mildly agree	Mildly Disagree	Mildly agree	Mildly agree	Mildly agree	Mildly agree	Mildly agree	Mildly agree	Applied to me to a considerable degree or a good part of time	Did not apply to me at all	Applied to me to a considerable degree or a good part of time	Did not apply to me at all	Applied to me to a considerable degree or a good part of time	Applied to me to a considerable degree or a good part of time	Did not apply to me at all	Applied to me to a considerable degree or a good part of time	Applied to me to a considerable degree or a good part of time	Applied to me to a considerable degree or a good part of time	Applied to me to a considerable degree or a good part of time	Applied to me to a considerable degree or a good part of time	Applied to me to a considerable degree or a good part of time	Applied to me to a considerable degree or a good part of time	Applied to me to a considerable degree or a good part of time	Applied to me to a considerable degree or a good part of time	Applied to me to a considerable degree or a good part of time	Applied to me to a considerable degree or a good part of time	Did not apply to me at all	Applied to me to a considerable degree or a good part of time	Applied to me to a considerable degree or a good part of time	Neither poor nor good	Neither satisfied or nor dissatisfied	Very Much	Very Much	A Little	A Little	A Little
25-34	Secondary School	Single	None	No	Rarely	Sometimes	Never	Rarely	Rarely	Strongly agree	Strongly agree	Strongly agree	Strongly agree	Strongly agree	Strongly agree	Strongly agree	Strongly agree	Strongly agree	Strongly agree	Strongly agree	Strongly agree	Applied to me to some degree, or some of the time	Did not apply to me at all	Applied to me to some degree, or some of the time	Did not apply to me at all	Applied to me to some degree, or some of the time	Applied to me to a considerable degree or a good part of time	Did not apply to me at all	Applied to me to a considerable degree or a good part of time	Applied to me to some degree, or some of the time	Applied to me to some degree, or some of the time	Applied to me to some degree, or some of the time	Applied to me to some degree, or some of the time	Applied to me to some degree, or some of the time	Applied to me to some degree, or some of the time	Applied to me to some degree, or some of the time	Applied to me to some degree, or some of the time	Applied to me to some degree, or some of the time	Applied to me to some degree, or some of the time	Did not apply to me at all	Applied to me to some degree, or some of the time	Applied to me to some degree, or some of the time	Good	Satisfied	A Moderate Amount	A Moderate Amount	A Moderate Amount	A Moderate Amount	A Moderate Amount
25-34	Not at all	Single	None	No	Rarely	Sometimes	Never	Rarely	Rarely	Strongly agree	Strongly agree	Strongly agree	Strongly agree	Strongly agree	Strongly agree	Strongly agree	Strongly agree	Strongly agree	Strongly agree	Strongly agree	Strongly agree	Applied to me to a considerable degree or a good part of time	Applied to me to some degree, or some of the time	Applied to me to a considerable degree or a good part of time	Did not apply to me at all	Applied to me to a considerable degree or a good part of time	Applied to me to a considerable degree or a good part of time	Did not apply to me at all	Applied to me to a considerable degree or a good part of time	Applied to me to a considerable degree or a good part of time	Applied to me to a considerable degree or a good part of time	Applied to me to a considerable degree or a good part of time	Applied to me to a considerable degree or a good part of time	Applied to me to a considerable degree or a good part of time	Applied to me to a considerable degree or a good part of time	Applied to me to a considerable degree or a good part of time	Applied to me to a considerable degree or a good part of time	Applied to me to a considerable degree or a good part of time	Applied to me to a considerable degree or a good part of time	Did not apply to me at all	Applied to me to a considerable degree or a good part of time	Applied to me to a considerable degree or a good part of time	Neither poor nor good	Satisfied	Very Much	Very Much	A Little	A Moderate Amount	A Moderate Amount
35-44	Secondary School	Single	None	No	Rarely	Sometimes	Never	Rarely	Rarely	Strongly agree	Strongly agree	Strongly agree	Strongly agree	Strongly agree	Strongly agree	Strongly agree	Strongly agree	Strongly agree	Strongly agree	Strongly agree	Strongly agree	Applied to me to some degree, or some of the time	Applied to me to some degree, or some of the time	Applied to me to some degree, or some of the time	Did not apply to me at all	Did not apply to me at all	Did not apply to me at all	Did not apply to me at all	Did not apply to me at all	Applied to me to a considerable degree or a good part of time	Applied to me to some degree, or some of the time	Did not apply to me at all	Applied to me to some degree, or some of the time	Applied to me to some degree, or some of the time	Applied to me to some degree, or some of the time	Applied to me to some degree, or some of the time	Applied to me to some degree, or some of the time	Applied to me to some degree, or some of the time	Applied to me to some degree, or some of the time	Did not apply to me at all	Applied to me to some degree, or some of the time	Applied to me to some degree, or some of the time	Good	Satisfied	A Moderate Amount	A Moderate Amount	Very Much	Very Much	Very Much
35-44	Secondary School	Married	3 or more	Yes	rarely	Sometimes	Sometimes	Rarely	Rarely	Mildly agree	Mildly agree	Mildly agree	Mildly agree	Mildly agree	Mildly agree	Mildly agree	Mildly agree	Mildly agree	Mildly agree	Mildly agree	Mildly agree	Applied to me to some degree, or some of the time	Did not apply to me at all	Applied to me to a considerable degree or a good part of time	Did not apply to me at all	Applied to me very much or most of the time	Applied to me very much or most of the time	Did not apply to me at all	Applied to me very much or most of the time	Applied to me very much or most of the time	Applied to me very much or most of the time	Applied to me very much or most of the time	Applied to me very much or most of the time	Applied to me very much or most of the time	Applied to me very much or most of the time	Applied to me very much or most of the time	Applied to me very much or most of the time	Applied to me very much or most of the time	Applied to me very much or most of the time	Did not apply to me at all	Applied to me very much or most of the time	Applied to me very much or most of the time	Neither poor nor good	Dissatisfied	Very Much	An Extreme Amount	A Little	A Little	A Little
More than 45	Not at all	Married	2	No	rarely	Sometimes	Never	Rarely	Rarely	Mildly agree	Mildly agree	Mildly agree	Mildly agree	Mildly agree	Mildly agree	Mildly agree	Mildly agree	Mildly agree	Mildly agree	Mildly agree	Mildly agree	Applied to me to a considerable degree or a good part of time	Did not apply to me at all	Applied to me to a considerable degree or a good part of time	Did not apply to me at all	Applied to me to a considerable degree or a good part of time	Applied to me to a considerable degree or a good part of time	Applied to me to a considerable degree or a good part of time	Applied to me to a considerable degree or a good part of time	Applied to me to a considerable degree or a good part of time	Applied to me to a considerable degree or a good part of time	Applied to me to a considerable degree or a good part of time	Applied to me to a considerable degree or a good part of time	Applied to me to a considerable degree or a good part of time	Applied to me to a considerable degree or a good part of time	Applied to me to a considerable degree or a good part of time	Applied to me to a considerable degree or a good part of time	Applied to me to a considerable degree or a good part of time	Applied to me to a considerable degree or a good part of time	Did not apply to me at all	Applied to me to a considerable degree or a good part of time	Applied to me to a considerable degree or a good part of time	Neither poor nor good	Satisfied	A Moderate Amount	A Moderate Amount	A Moderate Amount	A Moderate Amount	A Moderate Amount
25-34	Primary School	Married	2	No	rarely	Sometimes	Never	Rarely	Rarely	Mildly agree	Mildly agree	Mildly agree	Mildly agree	Mildly agree	Mildly agree	Mildly agree	Mildly agree	Mildly agree	Mildly agree	Mildly agree	Mildly agree	Applied to me to a considerable degree or a good part of time	Did not apply to me at all	Applied to me to some degree, or some of the time	Did not apply to me at all	Applied to me to some degree, or some of the time	Applied to me to some degree, or some of the time	Did not apply to me at all	Applied to me to some degree, or some of the time	Applied to me to some degree, or some of the time	Applied to me to some degree, or some of the time	Applied to me to some degree, or some of the time	Applied to me to some degree, or some of the time	Applied to me to some degree, or some of the time	Applied to me to some degree, or some of the time	Applied to me to some degree, or some of the time	Applied to me to some degree, or some of the time	Applied to me to some degree, or some of the time	Applied to me to some degree, or some of the time	Did not apply to me at all	Applied to me to some degree, or some of the time	Applied to me to some degree, or some of the time	Good	Satisfied	A Moderate Amount	A Moderate Amount	A Little	A Little	A Little
More than 45	Not at all	Married	2	No	Often	Sometimes	Never	Often	Sometimes	Mildly Disagree	Mildly Disagree	Mildly agree	Mildly agree	Mildly Disagree	Mildly agree	Mildly agree	Mildly agree	Mildly agree	Mildly Disagree	Mildly agree	Mildly agree	Applied to me to a considerable degree or a good part of time	Did not apply to me at all	Applied to me to a considerable degree or a good part of time	Did not apply to me at all	Applied to me to a considerable degree or a good part of time	Applied to me to a considerable degree or a good part of time	Did not apply to me at all	Applied to me to a considerable degree or a good part of time	Applied to me to a considerable degree or a good part of time	Applied to me to a considerable degree or a good part of time	Applied to me to a considerable degree or a good part of time	Applied to me to a considerable degree or a good part of time	Applied to me to a considerable degree or a good part of time	Applied to me to a considerable degree or a good part of time	Applied to me to a considerable degree or a good part of time	Applied to me to a considerable degree or a good part of time	Applied to me to a considerable degree or a good part of time	Applied to me to a considerable degree or a good part of time	Did not apply to me at all	Applied to me to a considerable degree or a good part of time	Applied to me to a considerable degree or a good part of time	Good	Satisfied	Very Much	Very Much	A Little	A Little	A Little
25-34	Primary School	Single	None	No	Rarely	Sometimes	Sometimes	Rarely	Rarely	Mildly agree	Mildly agree	Mildly agree	Mildly agree	Mildly agree	Mildly agree	Mildly agree	Mildly agree	Mildly agree	Mildly agree	Mildly agree	Mildly agree	Applied to me to some degree, or some of the time	Applied to me to some degree, or some of the time	Applied to me to a considerable degree or a good part of time	Did not apply to me at all	Applied to me to some degree, or some of the time	Applied to me to a considerable degree or a good part of time	Did not apply to me at all	Applied to me to a considerable degree or a good part of time	Applied to me very much or most of the time	Applied to me very much or most of the time	Applied to me to a considerable degree or a good part of time	Applied to me to some degree, or some of the time	Applied to me to a considerable degree or a good part of time	Applied to me to some degree, or some of the time	Applied to me very much or most of the time	Applied to me to some degree, or some of the time	Applied to me to a considerable degree or a good part of time	Applied to me to a considerable degree or a good part of time	Did not apply to me at all	Applied to me to a considerable degree or a good part of time	Applied to me to a considerable degree or a good part of time	Good	Neither satisfied or nor dissatisfied	A Moderate Amount	Very Much	A Moderate Amount	A Little	A Little
18-24	Not at all	Single	None	No	Rarely	Sometimes	Never	Rarely	Rarely	Mildly agree	Mildly agree	Mildly agree	Mildly agree	Mildly agree	Mildly agree	Mildly agree	Mildly agree	Mildly agree	Mildly agree	Mildly agree	Mildly agree	Applied to me to a considerable degree or a good part of time	Did not apply to me at all	Applied to me to some degree, or some of the time	Did not apply to me at all	Applied to me to some degree, or some of the time	Applied to me to a considerable degree or a good part of time	Did not apply to me at all	Applied to me to a considerable degree or a good part of time	Applied to me to some degree, or some of the time	Applied to me to some degree, or some of the time	Applied to me to some degree, or some of the time	Applied to me to some degree, or some of the time	Applied to me to some degree, or some of the time	Applied to me to some degree, or some of the time	Applied to me to some degree, or some of the time	Applied to me to some degree, or some of the time	Applied to me to some degree, or some of the time	Applied to me to some degree, or some of the time	Did not apply to me at all	Applied to me to some degree, or some of the time	Applied to me to some degree, or some of the time	Good	Satisfied	A Moderate Amount	A Moderate Amount	Very Much	Very Much	Very Much
18-24	Tertiary School	Single	None	No	Rarely	Sometimes	Never	Rarely	Rarely	Strongly agree	Strongly agree	Strongly agree	Strongly agree	Strongly agree	Strongly agree	Strongly agree	Strongly agree	Strongly agree	Strongly agree	Strongly agree	Strongly agree	Applied to me to some degree, or some of the time	Did not apply to me at all	Did not apply to me at all	Did not apply to me at all	Did not apply to me at all	Did not apply to me at all	Did not apply to me at all	Applied to me to a considerable degree or a good part of time	Applied to me to some degree, or some of the time	Applied to me to some degree, or some of the time	Applied to me to some degree, or some of the time	Did not apply to me at all	Applied to me to some degree, or some of the time	Applied to me to some degree, or some of the time	Did not apply to me at all	Applied to me to some degree, or some of the time	Applied to me to some degree, or some of the time	Applied to me to some degree, or some of the time	Did not apply to me at all	Applied to me to some degree, or some of the time	Applied to me to some degree, or some of the time	Good	Very satisfied	A Moderate Amount	Very Much	A Moderate Amount	A Moderate Amount	Very Much
25-34	Not at all	Single	None	No	Rarely	Sometimes	Never	Rarely	Rarely	Very strongly agree	Very strongly agree	Very strongly agree	Very strongly agree	Very strongly agree	Very strongly agree	Very strongly agree	Very strongly agree	Very strongly agree	Very strongly agree	Very strongly agree	Very strongly agree	Applied to me to a considerable degree or a good part of time	Applied to me to some degree, or some of the time	Applied to me to some degree, or some of the time	Did not apply to me at all	Applied to me to a considerable degree or a good part of time	Applied to me to a considerable degree or a good part of time	Did not apply to me at all	Applied to me to a considerable degree or a good part of time	Applied to me to a considerable degree or a good part of time	Applied to me to a considerable degree or a good part of time	Applied to me to a considerable degree or a good part of time	Applied to me to a considerable degree or a good part of time	Applied to me to a considerable degree or a good part of time	Applied to me to a considerable degree or a good part of time	Applied to me to a considerable degree or a good part of time	Applied to me to a considerable degree or a good part of time	Applied to me to a considerable degree or a good part of time	Applied to me to a considerable degree or a good part of time	Did not apply to me at all	Applied to me to a considerable degree or a good part of time	Applied to me to a considerable degree or a good part of time	Good	Satisfied	Very Much	Very Much	A Little	A Little	A Moderate Amount
25-34	Secondary School	Single	None	No	Rarely	Sometimes	Never	Rarely	Rarely	Strongly agree	Strongly agree	Strongly agree	Strongly agree	Strongly agree	Strongly agree	Strongly agree	Strongly agree	Strongly agree	Strongly agree	Strongly agree	Strongly agree	Applied to me to a considerable degree or a good part of time	Did not apply to me at all	Did not apply to me at all	Did not apply to me at all	Applied to me to some degree, or some of the time	Did not apply to me at all	Did not apply to me at all	Applied to me to a considerable degree or a good part of time	Applied to me to some degree, or some of the time	Applied to me to some degree, or some of the time	Did not apply to me at all	Did not apply to me at all	Did not apply to me at all	Did not apply to me at all	Applied to me to some degree, or some of the time	Applied to me to some degree, or some of the time	Applied to me to some degree, or some of the time	Did not apply to me at all	Did not apply to me at all	Applied to me to some degree, or some of the time	Did not apply to me at all	Good	Satisfied	A Little	A Moderate Amount	A Moderate Amount	Very Much	Very Much
25-34	Tertiary School	Single	None	No	Rarely	Sometimes	Never	Rarely	Rarely	Very strongly agree	Very strongly agree	Very strongly agree	Very strongly agree	Very strongly agree	Very strongly agree	Very strongly agree	Very strongly agree	Very strongly agree	Very strongly agree	Very strongly agree	Very strongly agree	Applied to me to some degree, or some of the time	Applied to me to a considerable degree or a good part of time	Applied to me to some degree, or some of the time	Did not apply to me at all	Did not apply to me at all	Did not apply to me at all	Did not apply to me at all	Applied to me to a considerable degree or a good part of time	Applied to me to a considerable degree or a good part of time	Applied to me to some degree, or some of the time	Applied to me to some degree, or some of the time	Applied to me to some degree, or some of the time	Applied to me to some degree, or some of the time	Applied to me to some degree, or some of the time	Did not apply to me at all	Applied to me to some degree, or some of the time	Did not apply to me at all	Applied to me to some degree, or some of the time	Did not apply to me at all	Applied to me to some degree, or some of the time	Applied to me to some degree, or some of the time	Good	Very satisfied	A Little	A Moderate Amount	Very Much	Very Much	Very Much
More than 45	Not at all	Married	3 or more	No	Often	Sometimes	Never	Rarely	Rarely	Mildly agree	Mildly agree	Mildly agree	Mildly agree	Mildly agree	Mildly agree	Mildly agree	Mildly agree	Mildly agree	Mildly agree	Mildly agree	Mildly agree	Applied to me to a considerable degree or a good part of time	Did not apply to me at all	Applied to me to a considerable degree or a good part of time	Did not apply to me at all	Applied to me to a considerable degree or a good part of time	Applied to me to a considerable degree or a good part of time	Did not apply to me at all	Applied to me to a considerable degree or a good part of time	Applied to me to a considerable degree or a good part of time	Applied to me to a considerable degree or a good part of time	Applied to me to a considerable degree or a good part of time	Applied to me to a considerable degree or a good part of time	Applied to me to a considerable degree or a good part of time	Applied to me to a considerable degree or a good part of time	Applied to me to a considerable degree or a good part of time	Applied to me to a considerable degree or a good part of time	Applied to me to a considerable degree or a good part of time	Applied to me to a considerable degree or a good part of time	Did not apply to me at all	Applied to me to a considerable degree or a good part of time	Applied to me to a considerable degree or a good part of time	Good	Neither satisfied or nor dissatisfied	Very Much	Very Much	A Little	A Little	A Little
More than 45	Not at all	Married	2	Yes	rarely	Sometimes	Never	Rarely	Rarely	Very strongly agree	Very strongly agree	Very strongly agree	Very strongly agree	Very strongly agree	Very strongly agree	Very strongly agree	Very strongly agree	Very strongly agree	Very strongly agree	Very strongly agree	Very strongly agree	Applied to me to a considerable degree or a good part of time	Did not apply to me at all	Applied to me to a considerable degree or a good part of time	Did not apply to me at all	Applied to me to a considerable degree or a good part of time	Applied to me to a considerable degree or a good part of time	Did not apply to me at all	Applied to me to a considerable degree or a good part of time	Applied to me to a considerable degree or a good part of time	Applied to me to a considerable degree or a good part of time	Applied to me to a considerable degree or a good part of time	Applied to me to a considerable degree or a good part of time	Applied to me to a considerable degree or a good part of time	Applied to me to a considerable degree or a good part of time	Applied to me to a considerable degree or a good part of time	Applied to me to a considerable degree or a good part of time	Applied to me to a considerable degree or a good part of time	Applied to me to a considerable degree or a good part of time	Did not apply to me at all	Applied to me to a considerable degree or a good part of time	Applied to me to a considerable degree or a good part of time	Good	Very satisfied	A Moderate Amount	A Moderate Amount	Very Much	Very Much	A Moderate Amount
25-34	Not at all	Single	None	No	Rarely	Sometimes	Never	Rarely	Rarely	Mildly agree	Mildly agree	Mildly agree	Mildly agree	Mildly agree	Mildly agree	Mildly agree	Mildly agree	Mildly agree	Mildly agree	Mildly agree	Mildly agree	Applied to me to a considerable degree or a good part of time	Did not apply to me at all	Applied to me to a considerable degree or a good part of time	Did not apply to me at all	Applied to me to some degree, or some of the time	Applied to me to a considerable degree or a good part of time	Did not apply to me at all	Applied to me to a considerable degree or a good part of time	Applied to me to some degree, or some of the time	Applied to me to some degree, or some of the time	Applied to me to some degree, or some of the time	Applied to me to some degree, or some of the time	Applied to me to some degree, or some of the time	Applied to me to some degree, or some of the time	Applied to me to a considerable degree or a good part of time	Applied to me to some degree, or some of the time	Applied to me to a considerable degree or a good part of time	Applied to me to some degree, or some of the time	Did not apply to me at all	Applied to me to some degree, or some of the time	Applied to me to a considerable degree or a good part of time	Good	Satisfied	A Moderate Amount	A Moderate Amount	A Moderate Amount	A Moderate Amount	A Moderate Amount
25-34	Primary School	Single	None	No	Often	Sometimes	Sometimes	Rarely	Rarely	Strongly agree	Strongly agree	Strongly agree	Strongly agree	Strongly agree	Strongly agree	Strongly agree	Strongly agree	Strongly agree	Strongly agree	Strongly agree	Strongly agree	Applied to me to some degree, or some of the time	Did not apply to me at all	Applied to me to some degree, or some of the time	Did not apply to me at all	Applied to me to a considerable degree or a good part of time	Applied to me to a considerable degree or a good part of time	Did not apply to me at all	Applied to me to a considerable degree or a good part of time	Applied to me to a considerable degree or a good part of time	Applied to me to a considerable degree or a good part of time	Applied to me to a considerable degree or a good part of time	Applied to me to a considerable degree or a good part of time	Applied to me to some degree, or some of the time	Applied to me to a considerable degree or a good part of time	Applied to me to a considerable degree or a good part of time	Applied to me to a considerable degree or a good part of time	Applied to me to a considerable degree or a good part of time	Applied to me to a considerable degree or a good part of time	Did not apply to me at all	Applied to me to a considerable degree or a good part of time	Applied to me to a considerable degree or a good part of time	Good	Neither satisfied or nor dissatisfied	A Moderate Amount	Very Much	A Little	A Little	A Moderate Amount
18-24	Secondary School	Single	None	No	Rarely	Sometimes	Never	Rarely	Rarely	Very strongly agree	Very strongly agree	Very strongly agree	Very strongly agree	Very strongly agree	Very strongly agree	Very strongly agree	Very strongly agree	Very strongly agree	Very strongly agree	Very strongly agree	Very strongly agree	Applied to me to some degree, or some of the time	Did not apply to me at all	Applied to me to some degree, or some of the time	Did not apply to me at all	Applied to me to some degree, or some of the time	Applied to me to a considerable degree or a good part of time	Did not apply to me at all	Applied to me to a considerable degree or a good part of time	Applied to me to some degree, or some of the time	Applied to me to some degree, or some of the time	Applied to me to some degree, or some of the time	Applied to me to some degree, or some of the time	Applied to me to some degree, or some of the time	Applied to me to some degree, or some of the time	Applied to me to some degree, or some of the time	Applied to me to some degree, or some of the time	Did not apply to me at all	Did not apply to me at all	Did not apply to me at all	Did not apply to me at all	Did not apply to me at all	Good	Satisfied	A Moderate Amount	Very Much	A Moderate Amount	A Little	Very Much
More than 45	Primary School	Married	3 or more	No	rarely	Sometimes	Never	Rarely	Rarely	Mildly agree	Mildly agree	Mildly agree	Mildly agree	Mildly agree	Mildly agree	Mildly agree	Mildly agree	Mildly agree	Mildly agree	Mildly agree	Mildly agree	Applied to me to some degree, or some of the time	Did not apply to me at all	Applied to me to some degree, or some of the time	Did not apply to me at all	Applied to me to some degree, or some of the time	Applied to me to some degree, or some of the time	Did not apply to me at all	Applied to me to some degree, or some of the time	Applied to me to some degree, or some of the time	Applied to me to some degree, or some of the time	Applied to me to some degree, or some of the time	Applied to me to some degree, or some of the time	Applied to me to some degree, or some of the time	Applied to me to some degree, or some of the time	Applied to me to some degree, or some of the time	Applied to me to some degree, or some of the time	Applied to me to some degree, or some of the time	Applied to me to some degree, or some of the time	Did not apply to me at all	Applied to me to some degree, or some of the time	Applied to me to some degree, or some of the time	Good	Satisfied	A Moderate Amount	Very Much	A Little	A Little	A Moderate Amount
25-34	Not at all	Single	None	No	Rarely	Sometimes	Never	Rarely	Rarely	Strongly agree	Strongly agree	Strongly agree	Strongly agree	Strongly agree	Strongly agree	Strongly agree	Strongly agree	Strongly agree	Strongly agree	Strongly agree	Strongly agree	Applied to me to some degree, or some of the time	Did not apply to me at all	Applied to me to some degree, or some of the time	Did not apply to me at all	Applied to me to some degree, or some of the time	Applied to me to a considerable degree or a good part of time	Did not apply to me at all	Applied to me to a considerable degree or a good part of time	Applied to me to some degree, or some of the time	Applied to me to some degree, or some of the time	Applied to me to some degree, or some of the time	Applied to me to some degree, or some of the time	Applied to me to some degree, or some of the time	Applied to me to some degree, or some of the time	Applied to me to some degree, or some of the time	Applied to me to some degree, or some of the time	Applied to me to some degree, or some of the time	Applied to me to some degree, or some of the time	Did not apply to me at all	Applied to me to some degree, or some of the time	Applied to me to some degree, or some of the time	Good	Satisfied	A Moderate Amount	A Moderate Amount	Very Much	Very Much	Very Much
35-44	Not at all	Single	None	No	Often	Sometimes	Sometimes	Often	Sometimes	Mildly Disagree	Mildly Disagree	Mildly agree	Mildly agree	Mildly Disagree	Neutral	Neutral	Mildly agree	Neutral	Mildly Disagree	Mildly agree	Neutral	Applied to me to a considerable degree or a good part of time	Did not apply to me at all	Applied to me very much or most of the time	Did not apply to me at all	Applied to me very much or most of the time	Applied to me very much or most of the time	Did not apply to me at all	Applied to me very much or most of the time	Applied to me very much or most of the time	Applied to me very much or most of the time	Applied to me very much or most of the time	Applied to me very much or most of the time	Applied to me very much or most of the time	Applied to me very much or most of the time	Applied to me very much or most of the time	Applied to me very much or most of the time	Applied to me very much or most of the time	Applied to me very much or most of the time	Did not apply to me at all	Applied to me very much or most of the time	Applied to me very much or most of the time	Poor	Dissatisfied	Very Much	Very Much	A Little	Not at all	Not at all
25-34	Not at all	Single	None	No	Rarely	Sometimes	Never	Rarely	Rarely	Strongly agree	Strongly agree	Strongly agree	Strongly agree	Strongly agree	Strongly agree	Strongly agree	Strongly agree	Strongly agree	Strongly agree	Strongly agree	Strongly agree	Applied to me to some degree, or some of the time	Did not apply to me at all	Applied to me to some degree, or some of the time	Did not apply to me at all	Applied to me to a considerable degree or a good part of time	Applied to me to a considerable degree or a good part of time	Did not apply to me at all	Applied to me to a considerable degree or a good part of time	Applied to me to some degree, or some of the time	Applied to me to some degree, or some of the time	Applied to me to some degree, or some of the time	Applied to me to some degree, or some of the time	Applied to me to some degree, or some of the time	Applied to me to some degree, or some of the time	Applied to me to some degree, or some of the time	Applied to me to some degree, or some of the time	Applied to me to some degree, or some of the time	Applied to me to some degree, or some of the time	Did not apply to me at all	Applied to me to some degree, or some of the time	Applied to me to some degree, or some of the time	Good	Satisfied	A Moderate Amount	A Moderate Amount	Very Much	Very Much	Very Much
35-44	Not at all	Single	None	No	Rarely	Sometimes	Sometimes	Rarely	Rarely	Mildly agree	Mildly agree	Mildly agree	Mildly agree	Mildly agree	Mildly agree	Mildly agree	Mildly agree	Mildly agree	Mildly agree	Mildly agree	Mildly agree	Applied to me to a considerable degree or a good part of time	Did not apply to me at all	Applied to me to some degree, or some of the time	Did not apply to me at all	Applied to me to a considerable degree or a good part of time	Applied to me to a considerable degree or a good part of time	Did not apply to me at all	Applied to me to a considerable degree or a good part of time	Applied to me to some degree, or some of the time	Applied to me to some degree, or some of the time	Applied to me to some degree, or some of the time	Applied to me to some degree, or some of the time	Applied to me to some degree, or some of the time	Applied to me to some degree, or some of the time	Applied to me to some degree, or some of the time	Applied to me to some degree, or some of the time	Applied to me to some degree, or some of the time	Applied to me to some degree, or some of the time	Did not apply to me at all	Applied to me to some degree, or some of the time	Applied to me to some degree, or some of the time	Good	Satisfied	A Moderate Amount	A Moderate Amount	Very Much	Very Much	Very Much
25-34	Primary School	Single	None	No	Rarely	Sometimes	Never	Rarely	Often	Strongly agree	Strongly agree	Strongly agree	Strongly agree	Strongly agree	Strongly agree	Strongly agree	Strongly agree	Strongly agree	Strongly agree	Strongly agree	Strongly agree	Applied to me to some degree, or some of the time	Did not apply to me at all	Applied to me to some degree, or some of the time	Did not apply to me at all	Applied to me to some degree, or some of the time	Applied to me to a considerable degree or a good part of time	Did not apply to me at all	Applied to me to a considerable degree or a good part of time	Applied to me to some degree, or some of the time	Applied to me to some degree, or some of the time	Applied to me to some degree, or some of the time	Applied to me to some degree, or some of the time	Applied to me to some degree, or some of the time	Applied to me to some degree, or some of the time	Applied to me to some degree, or some of the time	Applied to me to some degree, or some of the time	Applied to me to some degree, or some of the time	Applied to me to some degree, or some of the time	Did not apply to me at all	Applied to me to some degree, or some of the time	Applied to me to some degree, or some of the time	Good	Satisfied	A Moderate Amount	A Moderate Amount	A Moderate Amount	A Moderate Amount	A Moderate Amount
25-34	Not at all	Single	None	No	Rarely	Sometimes	Never	Rarely	Often	Strongly agree	Strongly agree	Strongly agree	Strongly agree	Strongly agree	Strongly agree	Strongly agree	Strongly agree	Strongly agree	Strongly agree	Strongly agree	Strongly agree	Applied to me to some degree, or some of the time	Did not apply to me at all	Applied to me to some degree, or some of the time	Did not apply to me at all	Applied to me to some degree, or some of the time	Applied to me to a considerable degree or a good part of time	Did not apply to me at all	Applied to me to a considerable degree or a good part of time	Applied to me to a considerable degree or a good part of time	Applied to me to a considerable degree or a good part of time	Applied to me to a considerable degree or a good part of time	Applied to me to a considerable degree or a good part of time	Applied to me to a considerable degree or a good part of time	Applied to me to some degree, or some of the time	Applied to me to some degree, or some of the time	Applied to me to some degree, or some of the time	Applied to me to some degree, or some of the time	Applied to me to some degree, or some of the time	Did not apply to me at all	Applied to me to some degree, or some of the time	Applied to me to some degree, or some of the time	Good	Satisfied	A Moderate Amount	A Moderate Amount	A Moderate Amount	A Moderate Amount	A Moderate Amount
25-34	Not at all	Single	None	No	Rarely	Sometimes	Never	Rarely	Often	Mildly agree	Mildly agree	Mildly agree	Mildly agree	Mildly agree	Mildly agree	Mildly agree	Mildly agree	Mildly agree	Mildly agree	Mildly agree	Mildly agree	Applied to me to some degree, or some of the time	Did not apply to me at all	Applied to me to some degree, or some of the time	Did not apply to me at all	Applied to me to some degree, or some of the time	Applied to me to a considerable degree or a good part of time	Did not apply to me at all	Applied to me to a considerable degree or a good part of time	Applied to me to some degree, or some of the time	Applied to me to some degree, or some of the time	Applied to me to some degree, or some of the time	Applied to me to some degree, or some of the time	Applied to me to some degree, or some of the time	Applied to me to some degree, or some of the time	Applied to me to some degree, or some of the time	Applied to me to some degree, or some of the time	Applied to me to some degree, or some of the time	Applied to me to some degree, or some of the time	Did not apply to me at all	Applied to me to some degree, or some of the time	Applied to me to some degree, or some of the time	Good	Satisfied	A Moderate Amount	A Moderate Amount	A Moderate Amount	A Moderate Amount	A Moderate Amount
25-34	Primary School	Single	None	No	Rarely	Sometimes	Never	Sometimes	Often	Strongly agree	Strongly agree	Strongly agree	Strongly agree	Strongly agree	Strongly agree	Strongly agree	Strongly agree	Strongly agree	Strongly agree	Strongly agree	Strongly agree	Applied to me to some degree, or some of the time	Did not apply to me at all	Applied to me to some degree, or some of the time	Did not apply to me at all	Applied to me to some degree, or some of the time	Applied to me to a considerable degree or a good part of time	Did not apply to me at all	Applied to me to a considerable degree or a good part of time	Applied to me to some degree, or some of the time	Applied to me to some degree, or some of the time	Applied to me to some degree, or some of the time	Applied to me to some degree, or some of the time	Applied to me to some degree, or some of the time	Applied to me to some degree, or some of the time	Applied to me to some degree, or some of the time	Applied to me to some degree, or some of the time	Applied to me to some degree, or some of the time	Applied to me to some degree, or some of the time	Did not apply to me at all	Applied to me to some degree, or some of the time	Applied to me to some degree, or some of the time	Good	Satisfied	A Little	A Moderate Amount	A Little	A Moderate Amount	A Moderate Amount
25-34	Not at all	Single	None	No	Rarely	Sometimes	Never	Sometimes	Often	Mildly agree	Mildly agree	Mildly agree	Mildly agree	Mildly agree	Mildly agree	Mildly agree	Mildly agree	Mildly agree	Mildly agree	Mildly agree	Mildly agree	Applied to me to some degree, or some of the time	Did not apply to me at all	Applied to me to some degree, or some of the time	Did not apply to me at all	Applied to me to some degree, or some of the time	Applied to me to a considerable degree or a good part of time	Did not apply to me at all	Applied to me to a considerable degree or a good part of time	Applied to me to some degree, or some of the time	Applied to me to some degree, or some of the time	Applied to me to some degree, or some of the time	Applied to me to some degree, or some of the time	Applied to me to some degree, or some of the time	Applied to me to some degree, or some of the time	Applied to me to some degree, or some of the time	Applied to me to some degree, or some of the time	Applied to me to some degree, or some of the time	Applied to me to some degree, or some of the time	Did not apply to me at all	Applied to me to some degree, or some of the time	Applied to me to some degree, or some of the time	Good	Satisfied	A Moderate Amount	A Moderate Amount	A Moderate Amount	A Moderate Amount	A Moderate Amount
18-24	Secondary School	Single	None	Yes	Rarely	Sometimes	Never	Sometimes	Often	Mildly agree	Mildly agree	Mildly agree	Mildly agree	Mildly agree	Mildly agree	Mildly agree	Mildly agree	Mildly agree	Mildly agree	Mildly agree	Mildly agree	Applied to me to a considerable degree or a good part of time	Did not apply to me at all	Applied to me to some degree, or some of the time	Did not apply to me at all	Applied to me to some degree, or some of the time	Applied to me to a considerable degree or a good part of time	Did not apply to me at all	Applied to me to a considerable degree or a good part of time	Applied to me to some degree, or some of the time	Applied to me to some degree, or some of the time	Applied to me to some degree, or some of the time	Applied to me to some degree, or some of the time	Applied to me to some degree, or some of the time	Applied to me to some degree, or some of the time	Applied to me to some degree, or some of the time	Applied to me to some degree, or some of the time	Applied to me to some degree, or some of the time	Applied to me to some degree, or some of the time	Did not apply to me at all	Applied to me to some degree, or some of the time	Applied to me to some degree, or some of the time	Good	Satisfied	A Little	A Little	A Little	A Little	A Little
25-34	Not at all	Single	None	No	Rarely	Sometimes	Never	Sometimes	Often	Mildly agree	Mildly agree	Mildly agree	Mildly agree	Mildly agree	Mildly agree	Mildly agree	Mildly agree	Mildly agree	Mildly agree	Mildly agree	Mildly agree	Applied to me to some degree, or some of the time	Did not apply to me at all	Applied to me to some degree, or some of the time	Did not apply to me at all	Applied to me to some degree, or some of the time	Applied to me to a considerable degree or a good part of time	Did not apply to me at all	Applied to me to a considerable degree or a good part of time	Applied to me to some degree, or some of the time	Applied to me to some degree, or some of the time	Applied to me to some degree, or some of the time	Applied to me to some degree, or some of the time	Applied to me to some degree, or some of the time	Applied to me to some degree, or some of the time	Applied to me to some degree, or some of the time	Applied to me to some degree, or some of the time	Applied to me to some degree, or some of the time	Applied to me to some degree, or some of the time	Did not apply to me at all	Applied to me to some degree, or some of the time	Applied to me to some degree, or some of the time	Good	Satisfied	A Moderate Amount	A Moderate Amount	A Moderate Amount	A Moderate Amount	A Moderate Amount
More than 45	Not at all	Married	3 or more	No	rarely	Sometimes	Never	Sometimes	Often	Strongly agree	Strongly agree	Strongly agree	Strongly agree	Strongly agree	Strongly agree	Strongly agree	Strongly agree	Strongly agree	Strongly agree	Strongly agree	Strongly agree	Applied to me to a considerable degree or a good part of time	Did not apply to me at all	Applied to me to a considerable degree or a good part of time	Did not apply to me at all	Applied to me to a considerable degree or a good part of time	Applied to me to a considerable degree or a good part of time	Did not apply to me at all	Applied to me to a considerable degree or a good part of time	Applied to me to a considerable degree or a good part of time	Applied to me to a considerable degree or a good part of time	Applied to me to a considerable degree or a good part of time	Applied to me to a considerable degree or a good part of time	Applied to me to a considerable degree or a good part of time	Applied to me to a considerable degree or a good part of time	Applied to me to a considerable degree or a good part of time	Applied to me to a considerable degree or a good part of time	Applied to me to a considerable degree or a good part of time	Applied to me to a considerable degree or a good part of time	Did not apply to me at all	Applied to me to a considerable degree or a good part of time	Applied to me to a considerable degree or a good part of time	Good	Satisfied	A Little	A Little	A Moderate Amount	A Moderate Amount	A Moderate Amount
More than 45	Not at all	Married	2	No	rarely	Sometimes	Never	Sometimes	Often	Strongly agree	Strongly agree	Strongly agree	Strongly agree	Strongly agree	Strongly agree	Strongly agree	Strongly agree	Strongly agree	Strongly agree	Strongly agree	Strongly agree	Applied to me to some degree, or some of the time	Did not apply to me at all	Applied to me to some degree, or some of the time	Did not apply to me at all	Applied to me to some degree, or some of the time	Applied to me to some degree, or some of the time	Did not apply to me at all	Applied to me to some degree, or some of the time	Applied to me to some degree, or some of the time	Applied to me to some degree, or some of the time	Applied to me to some degree, or some of the time	Applied to me to some degree, or some of the time	Applied to me to some degree, or some of the time	Applied to me to some degree, or some of the time	Applied to me to some degree, or some of the time	Applied to me to some degree, or some of the time	Applied to me to some degree, or some of the time	Applied to me to some degree, or some of the time	Did not apply to me at all	Applied to me to some degree, or some of the time	Applied to me to some degree, or some of the time	Good	Satisfied	A Moderate Amount	A Moderate Amount	A Little	A Little	A Little
More than 45	Primary School	Married	3 or more	Yes	Always	Sometimes	Never	Sometimes	Often	Neutral	Neutral	Mildly agree	Mildly agree	Neutral	Mildly agree	Neutral	Mildly agree	Neutral	Neutral	Mildly agree	Neutral	Applied to me to a considerable degree or a good part of time	Applied to me to some degree, or some of the time	Applied to me to a considerable degree or a good part of time	Did not apply to me at all	Applied to me to a considerable degree or a good part of time	Applied to me to a considerable degree or a good part of time	Applied to me to some degree, or some of the time	Applied to me to a considerable degree or a good part of time	Applied to me to a considerable degree or a good part of time	Applied to me to a considerable degree or a good part of time	Applied to me to a considerable degree or a good part of time	Applied to me to a considerable degree or a good part of time	Applied to me to a considerable degree or a good part of time	Applied to me to a considerable degree or a good part of time	Applied to me to a considerable degree or a good part of time	Applied to me to a considerable degree or a good part of time	Applied to me to a considerable degree or a good part of time	Applied to me to a considerable degree or a good part of time	Did not apply to me at all	Applied to me to a considerable degree or a good part of time	Applied to me to a considerable degree or a good part of time	Good	Satisfied	A Moderate Amount	Very Much	A Little	A Little	A Little
More than 45	Primary School	Married	2	No	Always	Sometimes	Never	Sometimes	Often	Mildly agree	Mildly agree	Mildly agree	Mildly agree	Mildly agree	Mildly agree	Mildly agree	Mildly agree	Mildly agree	Mildly agree	Mildly agree	Mildly agree	Applied to me to a considerable degree or a good part of time	Applied to me to some degree, or some of the time	Applied to me to a considerable degree or a good part of time	Did not apply to me at all	Applied to me to some degree, or some of the time	Applied to me to some degree, or some of the time	Did not apply to me at all	Applied to me to a considerable degree or a good part of time	Applied to me to a considerable degree or a good part of time	Applied to me to a considerable degree or a good part of time	Applied to me to a considerable degree or a good part of time	Applied to me to a considerable degree or a good part of time	Applied to me to a considerable degree or a good part of time	Applied to me to a considerable degree or a good part of time	Applied to me to a considerable degree or a good part of time	Applied to me to a considerable degree or a good part of time	Applied to me to a considerable degree or a good part of time	Applied to me to a considerable degree or a good part of time	Did not apply to me at all	Applied to me to a considerable degree or a good part of time	Applied to me to a considerable degree or a good part of time	Good	Satisfied	Very Much	Very Much	A Moderate Amount	A Moderate Amount	A Moderate Amount
More than 45	Primary School	Married	3 or more	No	rarely	Sometimes	Never	Sometimes	Often	Mildly agree	Mildly agree	Mildly agree	Mildly agree	Mildly agree	Mildly agree	Mildly agree	Mildly agree	Mildly agree	Mildly agree	Mildly agree	Mildly agree	Applied to me to a considerable degree or a good part of time	Did not apply to me at all	Applied to me to a considerable degree or a good part of time	Did not apply to me at all	Applied to me to a considerable degree or a good part of time	Applied to me to a considerable degree or a good part of time	Did not apply to me at all	Applied to me to a considerable degree or a good part of time	Applied to me to a considerable degree or a good part of time	Applied to me to a considerable degree or a good part of time	Applied to me to a considerable degree or a good part of time	Applied to me to a considerable degree or a good part of time	Applied to me to a considerable degree or a good part of time	Applied to me to a considerable degree or a good part of time	Applied to me to a considerable degree or a good part of time	Applied to me to a considerable degree or a good part of time	Applied to me to a considerable degree or a good part of time	Applied to me to a considerable degree or a good part of time	Did not apply to me at all	Applied to me to a considerable degree or a good part of time	Applied to me to a considerable degree or a good part of time	Good	Satisfied	A Moderate Amount	A Moderate Amount	A Moderate Amount	A Moderate Amount	A Moderate Amount
More than 45	Not at all	Married	3 or more	No	rarely	Sometimes	Never	Sometimes	Sometimes	Strongly agree	Strongly agree	Strongly agree	Strongly agree	Strongly agree	Strongly agree	Strongly agree	Strongly agree	Strongly agree	Strongly agree	Strongly agree	Strongly agree	Applied to me to a considerable degree or a good part of time	Applied to me to some degree, or some of the time	Applied to me very much or most of the time	Did not apply to me at all	Applied to me very much or most of the time	Applied to me very much or most of the time	Did not apply to me at all	Applied to me very much or most of the time	Applied to me to a considerable degree or a good part of time	Applied to me very much or most of the time	Applied to me very much or most of the time	Applied to me very much or most of the time	Applied to me very much or most of the time	Applied to me very much or most of the time	Applied to me very much or most of the time	Applied to me very much or most of the time	Applied to me very much or most of the time	Applied to me very much or most of the time	Did not apply to me at all	Applied to me to a considerable degree or a good part of time	Applied to me to a considerable degree or a good part of time	Good	Neither satisfied or nor dissatisfied	A Moderate Amount	Very Much	A Little	A Little	A Little
More than 45	Secondary School	Married	3 or more	Yes	rarely	Sometimes	Never	Sometimes	Often	Mildly agree	Mildly agree	Mildly agree	Mildly agree	Mildly agree	Mildly agree	Mildly agree	Mildly agree	Mildly agree	Mildly agree	Mildly agree	Mildly agree	Applied to me very much or most of the time	Did not apply to me at all	Applied to me very much or most of the time	Did not apply to me at all	Applied to me very much or most of the time	Applied to me very much or most of the time	Applied to me to some degree, or some of the time	Applied to me very much or most of the time	Applied to me very much or most of the time	Applied to me very much or most of the time	Applied to me very much or most of the time	Applied to me very much or most of the time	Applied to me very much or most of the time	Applied to me very much or most of the time	Applied to me very much or most of the time	Applied to me very much or most of the time	Applied to me very much or most of the time	Applied to me very much or most of the time	Applied to me to some degree, or some of the time	Applied to me very much or most of the time	Applied to me very much or most of the time	Poor	Dissatisfied	Very Much	An Extreme Amount	A Little	A Little	Not at all
More than 45	Primary School	Married	2	No	rarely	Sometimes	Never	Sometimes	Often	Mildly agree	Mildly agree	Mildly agree	Mildly agree	Mildly agree	Mildly agree	Mildly agree	Mildly agree	Mildly agree	Mildly agree	Mildly agree	Mildly agree	Applied to me to a considerable degree or a good part of time	Did not apply to me at all	Applied to me to a considerable degree or a good part of time	Did not apply to me at all	Applied to me to a considerable degree or a good part of time	Applied to me to a considerable degree or a good part of time	Did not apply to me at all	Applied to me to a considerable degree or a good part of time	Applied to me to a considerable degree or a good part of time	Applied to me to a considerable degree or a good part of time	Applied to me to a considerable degree or a good part of time	Applied to me to a considerable degree or a good part of time	Applied to me to a considerable degree or a good part of time	Applied to me to a considerable degree or a good part of time	Applied to me to a considerable degree or a good part of time	Applied to me to a considerable degree or a good part of time	Applied to me to a considerable degree or a good part of time	Applied to me to a considerable degree or a good part of time	Did not apply to me at all	Applied to me to a considerable degree or a good part of time	Applied to me to a considerable degree or a good part of time	Neither poor nor good	Neither satisfied or nor dissatisfied	An Extreme Amount	An Extreme Amount	A Moderate Amount	A Moderate Amount	A Moderate Amount
35-44	Primary School	Married	2	No	rarely	Sometimes	Never	Sometimes	Often	Strongly agree	Strongly agree	Strongly agree	Strongly agree	Strongly agree	Strongly agree	Strongly agree	Strongly agree	Strongly agree	Strongly agree	Strongly agree	Strongly agree	Applied to me to a considerable degree or a good part of time	Did not apply to me at all	Applied to me to a considerable degree or a good part of time	Did not apply to me at all	Applied to me to a considerable degree or a good part of time	Applied to me to a considerable degree or a good part of time	Did not apply to me at all	Applied to me to a considerable degree or a good part of time	Applied to me to a considerable degree or a good part of time	Applied to me to a considerable degree or a good part of time	Applied to me to a considerable degree or a good part of time	Applied to me to a considerable degree or a good part of time	Applied to me to a considerable degree or a good part of time	Applied to me to a considerable degree or a good part of time	Applied to me to a considerable degree or a good part of time	Applied to me to a considerable degree or a good part of time	Applied to me to a considerable degree or a good part of time	Applied to me to a considerable degree or a good part of time	Did not apply to me at all	Applied to me to a considerable degree or a good part of time	Applied to me to a considerable degree or a good part of time	Good	Satisfied	A Moderate Amount	A Moderate Amount	A Little	A Little	A Little
35-44	Primary School	Married	3 or more	No	rarely	Sometimes	Never	Sometimes	Often	Strongly agree	Strongly agree	Strongly agree	Strongly agree	Strongly agree	Neutral	Neutral	Strongly agree	Neutral	Strongly agree	Strongly agree	Neutral	Applied to me to a considerable degree or a good part of time	Did not apply to me at all	Applied to me to a considerable degree or a good part of time	Did not apply to me at all	Applied to me to a considerable degree or a good part of time	Applied to me very much or most of the time	Did not apply to me at all	Applied to me to a considerable degree or a good part of time	Applied to me very much or most of the time	Applied to me to a considerable degree or a good part of time	Applied to me to a considerable degree or a good part of time	Applied to me to a considerable degree or a good part of time	Applied to me to a considerable degree or a good part of time	Applied to me to a considerable degree or a good part of time	Applied to me very much or most of the time	Applied to me to a considerable degree or a good part of time	Applied to me to a considerable degree or a good part of time	Applied to me to a considerable degree or a good part of time	Did not apply to me at all	Applied to me to a considerable degree or a good part of time	Applied to me to a considerable degree or a good part of time	Good	Satisfied	Very Much	An Extreme Amount	A Little	A Moderate Amount	A Moderate Amount
More than 45	Not at all	Married	3 or more	No	rarely	Sometimes	Rarely	Sometimes	Often	Strongly agree	Strongly agree	Strongly agree	Strongly agree	Strongly agree	Neutral	Neutral	Strongly agree	Neutral	Strongly agree	Strongly agree	Neutral	Applied to me to a considerable degree or a good part of time	Did not apply to me at all	Applied to me to a considerable degree or a good part of time	Did not apply to me at all	Applied to me to a considerable degree or a good part of time	Applied to me to a considerable degree or a good part of time	Did not apply to me at all	Applied to me to a considerable degree or a good part of time	Applied to me to a considerable degree or a good part of time	Applied to me to a considerable degree or a good part of time	Applied to me to a considerable degree or a good part of time	Applied to me to a considerable degree or a good part of time	Applied to me to a considerable degree or a good part of time	Applied to me to a considerable degree or a good part of time	Applied to me to a considerable degree or a good part of time	Applied to me to a considerable degree or a good part of time	Applied to me to a considerable degree or a good part of time	Applied to me to a considerable degree or a good part of time	Did not apply to me at all	Applied to me to a considerable degree or a good part of time	Applied to me to a considerable degree or a good part of time	Good	Satisfied	A Moderate Amount	Very Much	A Moderate Amount	A Moderate Amount	A Moderate Amount
25-34	Secondary School	Single	None	No	Rarely	Sometimes	Rarely	Sometimes	Often	Strongly agree	Strongly agree	Strongly agree	Strongly agree	Strongly agree	Strongly agree	Strongly agree	Strongly agree	Strongly agree	Strongly agree	Strongly agree	Strongly agree	Applied to me very much or most of the time	Applied to me to some degree, or some of the time	Did not apply to me at all	Did not apply to me at all	Applied to me to some degree, or some of the time	Did not apply to me at all	Did not apply to me at all	Applied to me to a considerable degree or a good part of time	Applied to me to some degree, or some of the time	Applied to me to some degree, or some of the time	Applied to me to some degree, or some of the time	Applied to me to a considerable degree or a good part of time	Applied to me to some degree, or some of the time	Applied to me to some degree, or some of the time	Applied to me to some degree, or some of the time	Applied to me to some degree, or some of the time	Applied to me to some degree, or some of the time	Applied to me to a considerable degree or a good part of time	Did not apply to me at all	Applied to me to some degree, or some of the time	Applied to me to some degree, or some of the time	Good	Satisfied	A Little	A Moderate Amount	A Moderate Amount	A Moderate Amount	A Moderate Amount
18-24	Not at all	Single	None	No	Rarely	Sometimes	Rarely	Sometimes	Often	Very strongly agree	Very strongly agree	Very strongly agree	Very strongly agree	Very strongly agree	Very strongly agree	Very strongly agree	Very strongly agree	Very strongly agree	Very strongly agree	Very strongly agree	Very strongly agree	Applied to me to a considerable degree or a good part of time	Did not apply to me at all	Applied to me to some degree, or some of the time	Did not apply to me at all	Applied to me to some degree, or some of the time	Applied to me to a considerable degree or a good part of time	Did not apply to me at all	Applied to me to a considerable degree or a good part of time	Applied to me to some degree, or some of the time	Applied to me to some degree, or some of the time	Applied to me to some degree, or some of the time	Applied to me to some degree, or some of the time	Applied to me to some degree, or some of the time	Applied to me to a considerable degree or a good part of time	Applied to me to some degree, or some of the time	Applied to me to some degree, or some of the time	Applied to me to some degree, or some of the time	Applied to me to some degree, or some of the time	Did not apply to me at all	Applied to me to some degree, or some of the time	Applied to me to some degree, or some of the time	Good	Satisfied	A Little	A Little	Very Much	Very Much	Very Much
25-34	Not at all	Single	None	No	Rarely	Sometimes	Rarely	Sometimes	Often	Strongly agree	Strongly agree	Strongly agree	Strongly agree	Strongly agree	Strongly agree	Strongly agree	Strongly agree	Strongly agree	Strongly agree	Strongly agree	Strongly agree	Applied to me to some degree, or some of the time	Did not apply to me at all	Applied to me to some degree, or some of the time	Did not apply to me at all	Applied to me to some degree, or some of the time	Applied to me to a considerable degree or a good part of time	Did not apply to me at all	Applied to me to a considerable degree or a good part of time	Applied to me to some degree, or some of the time	Applied to me to some degree, or some of the time	Applied to me to some degree, or some of the time	Applied to me to some degree, or some of the time	Applied to me to some degree, or some of the time	Applied to me to some degree, or some of the time	Applied to me to some degree, or some of the time	Applied to me to some degree, or some of the time	Applied to me to some degree, or some of the time	Applied to me to some degree, or some of the time	Did not apply to me at all	Applied to me to some degree, or some of the time	Applied to me to some degree, or some of the time	Good	Satisfied	A Moderate Amount	A Moderate Amount	A Moderate Amount	A Little	A Little
More than 45	Primary School	Married	3 or more	Yes	Always	Sometimes	Rarely	Often	Often	Mildly agree	Mildly agree	Mildly agree	Mildly agree	Mildly agree	Mildly agree	Mildly agree	Mildly agree	Mildly agree	Mildly agree	Mildly agree	Mildly agree	Applied to me to some degree, or some of the time	Did not apply to me at all	Applied to me to a considerable degree or a good part of time	Applied to me to some degree, or some of the time	Applied to me to a considerable degree or a good part of time	Applied to me to a considerable degree or a good part of time	Did not apply to me at all	Applied to me to a considerable degree or a good part of time	Applied to me to a considerable degree or a good part of time	Applied to me to a considerable degree or a good part of time	Applied to me to a considerable degree or a good part of time	Applied to me to a considerable degree or a good part of time	Applied to me to a considerable degree or a good part of time	Applied to me to a considerable degree or a good part of time	Applied to me to a considerable degree or a good part of time	Applied to me to a considerable degree or a good part of time	Applied to me to a considerable degree or a good part of time	Applied to me to a considerable degree or a good part of time	Did not apply to me at all	Applied to me to a considerable degree or a good part of time	Applied to me to a considerable degree or a good part of time	Neither poor nor good	Neither satisfied or nor dissatisfied	A Moderate Amount	Very Much	A Little	A Little	A Little
35-44	Secondary School	Married	3 or more	No	Always	Sometimes	Rarely	Often	Sometimes	Strongly agree	Strongly agree	Strongly agree	Strongly agree	Strongly agree	Strongly agree	Strongly agree	Strongly agree	Strongly agree	Strongly agree	Strongly agree	Strongly agree	Applied to me to a considerable degree or a good part of time	Applied to me to some degree, or some of the time	Applied to me to some degree, or some of the time	Did not apply to me at all	Applied to me to a considerable degree or a good part of time	Applied to me to a considerable degree or a good part of time	Did not apply to me at all	Applied to me to a considerable degree or a good part of time	Applied to me to a considerable degree or a good part of time	Applied to me to a considerable degree or a good part of time	Applied to me to a considerable degree or a good part of time	Applied to me very much or most of the time	Applied to me to a considerable degree or a good part of time	Applied to me to a considerable degree or a good part of time	Applied to me to a considerable degree or a good part of time	Applied to me to a considerable degree or a good part of time	Applied to me very much or most of the time	Applied to me to a considerable degree or a good part of time	Did not apply to me at all	Applied to me to a considerable degree or a good part of time	Applied to me to a considerable degree or a good part of time	Good	Satisfied	A Moderate Amount	Very Much	A Little	A Little	A Little
More than 45	Not at all	Married	3 or more	No	rarely	Sometimes	Sometimes	Sometimes	Sometimes	Mildly agree	Mildly agree	Mildly agree	Mildly agree	Mildly agree	Mildly agree	Mildly agree	Mildly agree	Mildly agree	Mildly agree	Mildly agree	Mildly agree	Applied to me very much or most of the time	Did not apply to me at all	Applied to me very much or most of the time	Did not apply to me at all	Applied to me very much or most of the time	Applied to me very much or most of the time	Did not apply to me at all	Applied to me very much or most of the time	Applied to me very much or most of the time	Applied to me very much or most of the time	Applied to me very much or most of the time	Applied to me very much or most of the time	Applied to me very much or most of the time	Applied to me very much or most of the time	Applied to me very much or most of the time	Applied to me very much or most of the time	Applied to me very much or most of the time	Applied to me very much or most of the time	Did not apply to me at all	Applied to me very much or most of the time	Applied to me very much or most of the time	Poor	Dissatisfied	A Little	Very Much	A Little	A Little	A Little
35-44	Tertiary School	Married	2	No	rarely	Sometimes	Rarely	Sometimes	Sometimes	Very strongly agree	Very strongly agree	Very strongly agree	Very strongly agree	Very strongly agree	Very strongly agree	Very strongly agree	Very strongly agree	Very strongly agree	Very strongly agree	Very strongly agree	Very strongly agree	Applied to me to a considerable degree or a good part of time	Applied to me to some degree, or some of the time	Applied to me to some degree, or some of the time	Did not apply to me at all	Applied to me to some degree, or some of the time	Applied to me to some degree, or some of the time	Did not apply to me at all	Applied to me to a considerable degree or a good part of time	Applied to me to some degree, or some of the time	Applied to me to some degree, or some of the time	Applied to me to some degree, or some of the time	Applied to me to some degree, or some of the time	Applied to me to a considerable degree or a good part of time	Applied to me to some degree, or some of the time	Applied to me to some degree, or some of the time	Applied to me to a considerable degree or a good part of time	Applied to me to some degree, or some of the time	Applied to me to some degree, or some of the time	Did not apply to me at all	Applied to me to some degree, or some of the time	Applied to me to some degree, or some of the time	Good	Satisfied	A Moderate Amount	A Moderate Amount	A Little	A Moderate Amount	A Little
More than 45	Primary School	Married	3 or more	No	rarely	Sometimes	Rarely	Sometimes	Sometimes	Strongly agree	Strongly agree	Strongly agree	Strongly agree	Strongly agree	Strongly agree	Strongly agree	Strongly agree	Strongly agree	Strongly agree	Strongly agree	Strongly agree	Applied to me to some degree, or some of the time	Did not apply to me at all	Applied to me to a considerable degree or a good part of time	Did not apply to me at all	Applied to me to a considerable degree or a good part of time	Applied to me to a considerable degree or a good part of time	Did not apply to me at all	Applied to me to a considerable degree or a good part of time	Applied to me to a considerable degree or a good part of time	Applied to me to a considerable degree or a good part of time	Applied to me to a considerable degree or a good part of time	Applied to me to a considerable degree or a good part of time	Applied to me to a considerable degree or a good part of time	Applied to me to a considerable degree or a good part of time	Applied to me to a considerable degree or a good part of time	Applied to me to a considerable degree or a good part of time	Applied to me to a considerable degree or a good part of time	Applied to me to a considerable degree or a good part of time	Did not apply to me at all	Applied to me to a considerable degree or a good part of time	Applied to me to a considerable degree or a good part of time	Good	Satisfied	Very Much	Very Much	A Little	A Moderate Amount	A Little
35-44	Tertiary School	Married	3 or more	No	rarely	Sometimes	Rarely	Sometimes	Sometimes	Strongly agree	Strongly agree	Strongly agree	Strongly agree	Strongly agree	Strongly agree	Strongly agree	Strongly agree	Strongly agree	Strongly agree	Strongly agree	Strongly agree	Applied to me to some degree, or some of the time	Applied to me to a considerable degree or a good part of time	Applied to me to a considerable degree or a good part of time	Did not apply to me at all	Applied to me to a considerable degree or a good part of time	Applied to me to a considerable degree or a good part of time	Did not apply to me at all	Applied to me to a considerable degree or a good part of time	Applied to me to a considerable degree or a good part of time	Applied to me to a considerable degree or a good part of time	Applied to me to a considerable degree or a good part of time	Applied to me to a considerable degree or a good part of time	Applied to me to a considerable degree or a good part of time	Applied to me to a considerable degree or a good part of time	Applied to me to a considerable degree or a good part of time	Applied to me to a considerable degree or a good part of time	Applied to me to a considerable degree or a good part of time	Applied to me to a considerable degree or a good part of time	Did not apply to me at all	Applied to me to a considerable degree or a good part of time	Applied to me to a considerable degree or a good part of time	Good	Satisfied	A Moderate Amount	A Moderate Amount	A Little	A Little	A Moderate Amount
More than 45	Not at all	Married	2	No	Always	Sometimes	Sometimes	Often	Sometimes	Mildly agree	Mildly agree	Mildly agree	Mildly agree	Mildly agree	Neutral	Neutral	Mildly agree	Mildly agree	Mildly agree	Mildly agree	Neutral	Applied to me to a considerable degree or a good part of time	Did not apply to me at all	Applied to me to a considerable degree or a good part of time	Did not apply to me at all	Applied to me to a considerable degree or a good part of time	Applied to me to a considerable degree or a good part of time	Did not apply to me at all	Applied to me to a considerable degree or a good part of time	Applied to me to a considerable degree or a good part of time	Applied to me to a considerable degree or a good part of time	Applied to me to a considerable degree or a good part of time	Applied to me to a considerable degree or a good part of time	Applied to me to a considerable degree or a good part of time	Applied to me to a considerable degree or a good part of time	Applied to me to a considerable degree or a good part of time	Applied to me to a considerable degree or a good part of time	Applied to me to a considerable degree or a good part of time	Applied to me to a considerable degree or a good part of time	Did not apply to me at all	Applied to me to a considerable degree or a good part of time	Applied to me to a considerable degree or a good part of time	Neither poor nor good	Neither satisfied or nor dissatisfied	Very Much	Very Much	A Little	A Little	A Little
25-34	Primary School	Single	None	No	Rarely	Sometimes	Rarely	Sometimes	Sometimes	Very strongly agree	Very strongly agree	Very strongly agree	Very strongly agree	Very strongly agree	Very strongly agree	Very strongly agree	Very strongly agree	Very strongly agree	Very strongly agree	Very strongly agree	Very strongly agree	Applied to me to some degree, or some of the time	Did not apply to me at all	Applied to me to some degree, or some of the time	Did not apply to me at all	Applied to me to some degree, or some of the time	Applied to me to a considerable degree or a good part of time	Did not apply to me at all	Applied to me to a considerable degree or a good part of time	Applied to me to a considerable degree or a good part of time	Applied to me to some degree, or some of the time	Applied to me to some degree, or some of the time	Applied to me to some degree, or some of the time	Applied to me to some degree, or some of the time	Applied to me to some degree, or some of the time	Applied to me to some degree, or some of the time	Applied to me to some degree, or some of the time	Applied to me to some degree, or some of the time	Applied to me to some degree, or some of the time	Did not apply to me at all	Applied to me to some degree, or some of the time	Applied to me to some degree, or some of the time	Good	Satisfied	A Little	A Little	A Moderate Amount	A Moderate Amount	A Moderate Amount
18-24	Not at all	Single	None	No	Rarely	Sometimes	Rarely	Sometimes	Sometimes	Very strongly agree	Very strongly agree	Very strongly agree	Very strongly agree	Very strongly agree	Very strongly agree	Very strongly agree	Very strongly agree	Very strongly agree	Very strongly agree	Very strongly agree	Very strongly agree	Applied to me to some degree, or some of the time	Applied to me to a considerable degree or a good part of time	Applied to me to some degree, or some of the time	Did not apply to me at all	Applied to me to some degree, or some of the time	Applied to me to a considerable degree or a good part of time	Did not apply to me at all	Applied to me to a considerable degree or a good part of time	Applied to me to some degree, or some of the time	Applied to me to some degree, or some of the time	Applied to me to some degree, or some of the time	Applied to me to some degree, or some of the time	Applied to me to some degree, or some of the time	Applied to me to some degree, or some of the time	Applied to me to some degree, or some of the time	Applied to me to some degree, or some of the time	Applied to me to some degree, or some of the time	Applied to me to some degree, or some of the time	Did not apply to me at all	Applied to me to some degree, or some of the time	Applied to me to some degree, or some of the time	Good	Satisfied	A Little	A Moderate Amount	A Little	A Moderate Amount	A Moderate Amount
18-24	Not at all	Single	None	No	Rarely	Sometimes	Rarely	Sometimes	Sometimes	Strongly agree	Strongly agree	Strongly agree	Strongly agree	Strongly agree	Strongly agree	Strongly agree	Strongly agree	Strongly agree	Strongly agree	Strongly agree	Strongly agree	Applied to me to a considerable degree or a good part of time	Did not apply to me at all	Applied to me to a considerable degree or a good part of time	Did not apply to me at all	Applied to me to some degree, or some of the time	Applied to me to a considerable degree or a good part of time	Did not apply to me at all	Applied to me to a considerable degree or a good part of time	Applied to me to a considerable degree or a good part of time	Applied to me to a considerable degree or a good part of time	Applied to me to a considerable degree or a good part of time	Applied to me very much or most of the time	Applied to me to some degree, or some of the time	Applied to me to some degree, or some of the time	Applied to me to some degree, or some of the time	Applied to me to some degree, or some of the time	Applied to me to some degree, or some of the time	Applied to me to a considerable degree or a good part of time	Did not apply to me at all	Applied to me to a considerable degree or a good part of time	Applied to me to a considerable degree or a good part of time	Neither poor nor good	Satisfied	A Moderate Amount	A Moderate Amount	A Little	A Little	A Moderate Amount
25-34	Not at all	Single	None	No	Rarely	Sometimes	Rarely	Often	Sometimes	Very strongly agree	Very strongly agree	Very strongly agree	Very strongly agree	Very strongly agree	Very strongly agree	Very strongly agree	Very strongly agree	Very strongly agree	Very strongly agree	Very strongly agree	Very strongly agree	Applied to me to a considerable degree or a good part of time	Applied to me to some degree, or some of the time	Applied to me very much or most of the time	Did not apply to me at all	Applied to me to some degree, or some of the time	Applied to me to a considerable degree or a good part of time	Did not apply to me at all	Applied to me to a considerable degree or a good part of time	Applied to me to a considerable degree or a good part of time	Applied to me to some degree, or some of the time	Applied to me to some degree, or some of the time	Applied to me to a considerable degree or a good part of time	Applied to me to a considerable degree or a good part of time	Applied to me to a considerable degree or a good part of time	Applied to me to a considerable degree or a good part of time	Applied to me to a considerable degree or a good part of time	Applied to me to a considerable degree or a good part of time	Applied to me to some degree, or some of the time	Did not apply to me at all	Applied to me very much or most of the time	Applied to me very much or most of the time	Neither poor nor good	Neither satisfied or nor dissatisfied	Very Much	Very Much	A Little	Not at all	Not at all
25-34	Not at all	Single	None	No	Always	Sometimes	Rarely	Often	Sometimes	Mildly agree	Mildly agree	Mildly agree	Mildly agree	Mildly agree	Mildly agree	Mildly agree	Mildly agree	Mildly agree	Mildly agree	Mildly agree	Mildly agree	Applied to me to a considerable degree or a good part of time	Did not apply to me at all	Applied to me to a considerable degree or a good part of time	Did not apply to me at all	Applied to me to a considerable degree or a good part of time	Applied to me to a considerable degree or a good part of time	Did not apply to me at all	Applied to me to a considerable degree or a good part of time	Applied to me to a considerable degree or a good part of time	Applied to me to a considerable degree or a good part of time	Applied to me to a considerable degree or a good part of time	Applied to me to a considerable degree or a good part of time	Applied to me to a considerable degree or a good part of time	Applied to me to a considerable degree or a good part of time	Applied to me to a considerable degree or a good part of time	Applied to me to a considerable degree or a good part of time	Applied to me to a considerable degree or a good part of time	Applied to me to a considerable degree or a good part of time	Did not apply to me at all	Applied to me to a considerable degree or a good part of time	Applied to me to a considerable degree or a good part of time	Neither poor nor good	Neither satisfied or nor dissatisfied	A Moderate Amount	A Little	A Moderate Amount	A Little	A Moderate Amount
35-44	Secondary School	Married	1	No	rarely	Sometimes	Rarely	Sometimes	Sometimes	Strongly agree	Strongly agree	Strongly agree	Strongly agree	Strongly agree	Mildly Disagree	Mildly Disagree	Strongly agree	Strongly agree	Strongly agree	Strongly agree	Mildly Disagree	Applied to me to some degree, or some of the time	Applied to me to a considerable degree or a good part of time	Applied to me to some degree, or some of the time	Did not apply to me at all	Applied to me to a considerable degree or a good part of time	Applied to me to a considerable degree or a good part of time	Did not apply to me at all	Applied to me to some degree, or some of the time	Applied to me to some degree, or some of the time	Applied to me to some degree, or some of the time	Applied to me to a considerable degree or a good part of time	Applied to me to some degree, or some of the time	Applied to me to a considerable degree or a good part of time	Applied to me to a considerable degree or a good part of time	Applied to me to a considerable degree or a good part of time	Applied to me to some degree, or some of the time	Applied to me to some degree, or some of the time	Applied to me to some degree, or some of the time	Did not apply to me at all	Applied to me to some degree, or some of the time	Applied to me to a considerable degree or a good part of time	Good	Satisfied	A Moderate Amount	Very Much	A Moderate Amount	A Moderate Amount	Very Much
35-44	Not at all	Married	3 or more	No	Always	Sometimes	Sometimes	Often	Sometimes	Mildly Disagree	Mildly Disagree	Mildly Disagree	Mildly Disagree	Mildly Disagree	Mildly Disagree	Mildly Disagree	Mildly Disagree	Mildly Disagree	Mildly Disagree	Mildly Disagree	Mildly Disagree	Applied to me very much or most of the time	Did not apply to me at all	Applied to me very much or most of the time	Did not apply to me at all	Applied to me very much or most of the time	Applied to me very much or most of the time	Did not apply to me at all	Applied to me very much or most of the time	Applied to me very much or most of the time	Applied to me very much or most of the time	Applied to me very much or most of the time	Applied to me very much or most of the time	Applied to me very much or most of the time	Applied to me very much or most of the time	Applied to me very much or most of the time	Applied to me very much or most of the time	Applied to me very much or most of the time	Applied to me very much or most of the time	Did not apply to me at all	Applied to me very much or most of the time	Applied to me very much or most of the time	Very Poor	Very Dissatisfied	An Extreme Amount	An Extreme Amount	A Little	Not at all	Not at all
More than 45	Not at all	Married	3 or more	No	Always	Sometimes	Rarely	Always	Sometimes	Mildly agree	Mildly agree	Mildly agree	Mildly agree	Mildly agree	Mildly agree	Mildly agree	Mildly agree	Mildly agree	Mildly agree	Mildly agree	Mildly agree	Applied to me to some degree, or some of the time	Did not apply to me at all	Applied to me to some degree, or some of the time	Did not apply to me at all	Applied to me to a considerable degree or a good part of time	Applied to me to a considerable degree or a good part of time	Did not apply to me at all	Applied to me to a considerable degree or a good part of time	Applied to me to a considerable degree or a good part of time	Applied to me to a considerable degree or a good part of time	Applied to me to a considerable degree or a good part of time	Applied to me to a considerable degree or a good part of time	Applied to me to a considerable degree or a good part of time	Applied to me to a considerable degree or a good part of time	Applied to me to a considerable degree or a good part of time	Applied to me to a considerable degree or a good part of time	Applied to me to a considerable degree or a good part of time	Applied to me to a considerable degree or a good part of time	Did not apply to me at all	Applied to me to a considerable degree or a good part of time	Applied to me to a considerable degree or a good part of time	Good	Satisfied	A Moderate Amount	Very Much	A Little	A Little	A Moderate Amount
[truncated: 213 more rows]
[truncated: 19 more columns]
